# Supplementary material for: Genetically-predicted placental gene expression is associated with birthweight and adult body mass index
Source: Sci Rep. 2023 Jan 6;13:322. doi: 10.1038/s41598-022-26572-6 (PMC9822919; doi:10.1038/s41598-022-26572-6)
Supplement: Supplementary file 2 — Supplementary Information 2. [file 41598_2022_26572_MOESM2_ESM.xlsx]

## Sheet: Supplemental Table 1
Supplementary Table S1: Results for All Genetically Predicted Gene Expression and Birthweight Association Analyses
Gene	Gene name	Beta (Standard deviations [SD] of birthweight per SD of gene expression)	Standard error	P-value	Number of SNPs in model	Number of SNPs in Covariance Matrix	Number of SNPs used	Tissue
ENSG00000181885	CLDN7	-0.055782	0.0054261	8.64458e-25	17	17	17	Adipose (subcutaneous)
ENSG00000175826	CTDNEP1	0.0964388	0.00996588	3.78008e-22	11	11	11	Adipose (subcutaneous)
ENSG00000170291	ELP5	-0.0606649	0.00651503	1.25998e-20	14	14	14	Adipose (subcutaneous)
ENSG00000072778	ACADVL	-0.13203	0.0143001	2.63624e-20	8	8	8	Adipose (subcutaneous)
ENSG00000164164	OTUD4	-0.223997	0.0243474	3.5786e-20	2	2	2	Adipose (subcutaneous)
ENSG00000163659	TIPARP	-0.068036	0.00751031	1.31636e-19	48	48	48	Adipose (subcutaneous)
ENSG00000160685	ZBTB7B	-0.116916	0.0133413	1.8934e-18	5	5	5	Adipose (subcutaneous)
ENSG00000236493	EIF2S2P3	0.327149	0.0384451	1.74694e-17	2	2	2	Adipose (subcutaneous)
ENSG00000106635	BCL7B	-0.0569644	0.00677403	4.1273e-17	10	10	10	Adipose (subcutaneous)
ENSG00000163257	DCAF16	0.0379604	0.00472232	9.09348e-16	21	21	21	Adipose (subcutaneous)
ENSG00000178177	LCORL	-0.0945171	0.0119379	2.42589e-15	14	14	14	Adipose (subcutaneous)
ENSG00000101367	MAPRE1	-0.0811361	0.0106873	3.15508e-14	18	18	18	Adipose (subcutaneous)
ENSG00000182511	FES	0.0742772	0.0102052	3.37803e-13	13	13	13	Adipose (subcutaneous)
ENSG00000029534	ANK1	0.0921909	0.0131328	2.21985e-12	16	16	16	Adipose (subcutaneous)
ENSG00000170889	RPS9	0.0216926	0.00329257	4.44783e-11	49	49	49	Adipose (subcutaneous)
ENSG00000107679	PLEKHA1	-0.0725644	0.0110566	5.273e-11	17	17	17	Adipose (subcutaneous)
ENSG00000143622	RIT1	0.0274128	0.00423681	9.78991e-11	35	35	35	Adipose (subcutaneous)
ENSG00000138172	CALHM2	0.0517276	0.00821846	3.09237e-10	10	10	10	Adipose (subcutaneous)
ENSG00000203760	CENPW	0.0783833	0.0126184	5.2365e-10	8	8	8	Adipose (subcutaneous)
ENSG00000139679	LPAR6	-0.0911038	0.0146743	5.35316e-10	10	10	10	Adipose (subcutaneous)
ENSG00000114796	KLHL24	0.0913935	0.0151876	1.76972e-09	36	36	36	Adipose (subcutaneous)
ENSG00000151694	ADAM17	0.071111	0.0119107	2.36767e-09	22	22	22	Adipose (subcutaneous)
ENSG00000197157	SND1	0.0259608	0.00436457	2.71332e-09	41	41	41	Adipose (subcutaneous)
ENSG00000115419	GLS	0.0467535	0.0079659	4.37886e-09	10	10	10	Adipose (subcutaneous)
ENSG00000198945	L3MBTL3	0.0273806	0.00474481	7.89762e-09	37	37	37	Adipose (subcutaneous)
ENSG00000133812	SBF2	-0.0691842	0.0120299	8.87033e-09	18	18	18	Adipose (subcutaneous)
ENSG00000112414	GPR126	0.0649832	0.011301	8.91417e-09	19	19	19	Adipose (subcutaneous)
ENSG00000069482	GAL	0.0678291	0.0118659	1.08882e-08	17	17	17	Adipose (subcutaneous)
ENSG00000205937	RNPS1	-0.0291179	0.0051185	1.27964e-08	8	8	8	Adipose (subcutaneous)
ENSG00000186152	LILRP1	-0.0342382	0.00608292	1.81703e-08	41	41	41	Adipose (subcutaneous)
ENSG00000225217	HSPA7	0.0313383	0.00573762	4.71037e-08	42	42	41	Adipose (subcutaneous)
ENSG00000213277	MARCKSL1P1	0.0536231	0.0100766	1.02879e-07	20	20	20	Adipose (subcutaneous)
ENSG00000030110	BAK1	-0.021914	0.00414109	1.21091e-07	27	27	27	Adipose (subcutaneous)
ENSG00000272622	RP11-395N3.2	0.0632477	0.0120257	1.44551e-07	9	9	9	Adipose (subcutaneous)
ENSG00000183762	KREMEN1	0.0193966	0.00375137	2.33415e-07	76	76	75	Adipose (subcutaneous)
ENSG00000174106	LEMD3	-0.0487897	0.0094503	2.43325e-07	21	21	21	Adipose (subcutaneous)
ENSG00000132600	PRMT7	-0.0221884	0.00436633	3.74063e-07	24	24	24	Adipose (subcutaneous)
ENSG00000011028	MRC2	0.0372625	0.0074013	4.78885e-07	19	19	19	Adipose (subcutaneous)
ENSG00000128408	RIBC2	-0.0377535	0.00754395	5.60172e-07	59	59	59	Adipose (subcutaneous)
ENSG00000175730	BAK1P1	-0.0311161	0.00622008	5.65858e-07	10	10	10	Adipose (subcutaneous)
ENSG00000260778	MIR940	0.0397598	0.00798935	6.47126e-07	4	4	4	Adipose (subcutaneous)
ENSG00000119723	COQ6	-0.0591593	0.0119589	7.5413e-07	11	11	11	Adipose (subcutaneous)
ENSG00000146535	GNA12	-0.0467201	0.00947576	8.20233e-07	15	15	15	Adipose (subcutaneous)
ENSG00000175166	PSMD2	0.0379571	0.00776542	1.01883e-06	10	10	10	Adipose (subcutaneous)
ENSG00000198160	MIER1	0.0382212	0.0080257	1.91346e-06	43	43	43	Adipose (subcutaneous)
ENSG00000125510	OPRL1	0.0311346	0.00659525	2.34976e-06	16	16	16	Adipose (subcutaneous)
ENSG00000169756	LIMS1	-0.0691549	0.0146498	2.35232e-06	9	9	9	Adipose (subcutaneous)
ENSG00000124678	TCP11	-0.0293226	0.00622993	2.51718e-06	17	17	17	Adipose (subcutaneous)
ENSG00000105609	LILRB5	0.211956	0.0453317	2.93e-06	1	1	1	Adipose (subcutaneous)
ENSG00000169047	IRS1	0.0263911	0.00565627	3.07391e-06	34	34	34	Adipose (subcutaneous)
ENSG00000118579	MED28	0.0193984	0.00417776	3.42948e-06	45	45	44	Adipose (subcutaneous)
ENSG00000123411	IKZF4	0.100799	0.0217627	3.62644e-06	7	7	6	Adipose (subcutaneous)
ENSG00000169683	LRRC45	0.0293446	0.00637954	4.22902e-06	6	6	6	Adipose (subcutaneous)
ENSG00000105808	RASA4	-0.0281346	0.00616265	4.98686e-06	36	36	36	Adipose (subcutaneous)
ENSG00000167720	SRR	0.0160986	0.00352929	5.0809e-06	13	13	13	Adipose (subcutaneous)
ENSG00000213221	DNLZ	-0.0148047	0.00324795	5.16013e-06	66	66	65	Adipose (subcutaneous)
ENSG00000135968	GCC2	-0.0133386	0.00292718	5.19386e-06	30	30	30	Adipose (subcutaneous)
ENSG00000112062	MAPK14	-0.050494	0.0111071	5.46454e-06	23	23	23	Adipose (subcutaneous)
ENSG00000260257	RP5-1085F17.3	0.0298122	0.00656037	5.51204e-06	45	45	45	Adipose (subcutaneous)
ENSG00000096433	ITPR3	-0.0401577	0.00883907	5.54037e-06	10	10	10	Adipose (subcutaneous)
ENSG00000135596	MICAL1	-0.0243608	0.00536915	5.70102e-06	61	61	61	Adipose (subcutaneous)
ENSG00000153246	PLA2R1	-0.0291885	0.00643648	5.76444e-06	33	33	33	Adipose (subcutaneous)
ENSG00000148484	RSU1	0.0194576	0.004302	6.09953e-06	42	42	42	Adipose (subcutaneous)
ENSG00000176428	VPS37D	0.0329304	0.00730262	6.50119e-06	15	15	15	Adipose (subcutaneous)
ENSG00000120669	SOHLH2	-0.0174334	0.00388205	7.09683e-06	79	79	79	Adipose (subcutaneous)
ENSG00000144401	METTL21A	0.0471383	0.0106041	8.77817e-06	11	11	11	Adipose (subcutaneous)
ENSG00000262202	SNORD3D	-0.110546	0.0248971	8.99129e-06	5	5	5	Adipose (subcutaneous)
ENSG00000136161	RCBTB2	-0.0817119	0.0184434	9.40494e-06	25	25	25	Adipose (subcutaneous)
ENSG00000182057	Z83851.3	0.055244	0.0124989	9.87479e-06	8	8	8	Adipose (subcutaneous)
ENSG00000198547	C20orf203	0.0348312	0.00792007	1.0933e-05	15	15	15	Adipose (subcutaneous)
ENSG00000163354	DCST2	0.0553524	0.0126513	1.21297e-05	9	9	9	Adipose (subcutaneous)
ENSG00000198755	RPL10A	-0.017043	0.00390287	1.26088e-05	80	80	78	Adipose (subcutaneous)
ENSG00000142669	SH3BGRL3	0.074076	0.0169757	1.27911e-05	4	4	4	Adipose (subcutaneous)
ENSG00000171700	RGS19	0.0240065	0.00550402	1.29101e-05	34	34	34	Adipose (subcutaneous)
ENSG00000264469	RP11-173M1.8	0.0189887	0.00439018	1.52351e-05	26	26	26	Adipose (subcutaneous)
ENSG00000144152	FBLN7	-0.0314754	0.00728618	1.5612e-05	20	20	20	Adipose (subcutaneous)
ENSG00000072736	NFATC3	0.0334486	0.00774996	1.58897e-05	16	16	16	Adipose (subcutaneous)
ENSG00000224961	RP1-278O22.1	-0.0416187	0.00964366	1.59134e-05	13	13	13	Adipose (subcutaneous)
ENSG00000206053	HN1L	0.021839	0.00507605	1.68986e-05	58	58	58	Adipose (subcutaneous)
ENSG00000153774	CFDP1	0.0232413	0.00542842	1.85703e-05	15	15	15	Adipose (subcutaneous)
ENSG00000177628	GBA	0.0471912	0.011032	1.8885e-05	25	25	25	Adipose (subcutaneous)
ENSG00000170606	HSPA4	-0.0644617	0.0151224	2.02e-05	1	1	1	Adipose (subcutaneous)
ENSG00000237624	OXCT2P1	-0.0225019	0.00532893	2.41514e-05	16	16	16	Adipose (subcutaneous)
ENSG00000183779	ZNF703	0.0324918	0.00772974	2.62846e-05	9	9	9	Adipose (subcutaneous)
ENSG00000176732	PFN4	-0.0291111	0.00693546	2.69957e-05	20	20	20	Adipose (subcutaneous)
ENSG00000237172	B3GNT9	-0.0482033	0.0114903	2.72732e-05	16	16	16	Adipose (subcutaneous)
ENSG00000272892	RP11-57G10.8	-0.047105	0.0112347	2.75493e-05	22	22	22	Adipose (subcutaneous)
ENSG00000229759	MRPS18AP1	0.0129215	0.00308496	2.80763e-05	33	33	33	Adipose (subcutaneous)
ENSG00000142039	CCDC97	-0.0491232	0.0117478	2.89607e-05	13	13	13	Adipose (subcutaneous)
ENSG00000226450	CYP2D8P1	-0.0237106	0.00568763	3.06212e-05	24	24	24	Adipose (subcutaneous)
ENSG00000249087	C1orf213	0.0211659	0.00507796	3.0702e-05	60	60	60	Adipose (subcutaneous)
ENSG00000203896	LIME1	-0.0356582	0.0085665	3.14754e-05	23	23	23	Adipose (subcutaneous)
ENSG00000101353	MROH8	-0.0363635	0.00875266	3.25914e-05	12	12	12	Adipose (subcutaneous)
ENSG00000109180	OCIAD1	-0.0409256	0.00987751	3.42335e-05	10	10	10	Adipose (subcutaneous)
ENSG00000152104	PTPN14	0.0210155	0.00510362	3.82568e-05	91	91	91	Adipose (subcutaneous)
ENSG00000206344	HCG27	-0.0134601	0.00328113	4.09109e-05	46	46	46	Adipose (subcutaneous)
ENSG00000227370	RP4-669P10.19	-0.0358779	0.00874934	4.12007e-05	18	18	18	Adipose (subcutaneous)
ENSG00000129473	BCL2L2	0.0936926	0.02287	4.19e-05	1	1	1	Adipose (subcutaneous)
ENSG00000229921	KIF25-AS1	0.0170065	0.00416975	4.53207e-05	36	36	36	Adipose (subcutaneous)
ENSG00000250565	ATP6V1E2	-0.0202354	0.00499401	5.0798e-05	13	13	13	Adipose (subcutaneous)
ENSG00000152558	TMEM123	-0.0495416	0.0122271	5.08273e-05	19	19	19	Adipose (subcutaneous)
ENSG00000271338	RP11-96J19.4	0.0286375	0.0070717	5.13071e-05	70	70	70	Adipose (subcutaneous)
ENSG00000091137	SLC26A4	0.0681256	0.0168279	5.15767e-05	22	22	22	Adipose (subcutaneous)
ENSG00000164535	DAGLB	0.0116939	0.00290453	5.67109e-05	28	28	28	Adipose (subcutaneous)
ENSG00000125457	MIF4GD	0.0506425	0.0125854	5.72418e-05	14	14	14	Adipose (subcutaneous)
ENSG00000204176	SYT15	-0.040831	0.0101536	5.7872e-05	30	30	29	Adipose (subcutaneous)
ENSG00000177311	ZBTB38	0.0385095	0.00958124	5.83815e-05	12	12	12	Adipose (subcutaneous)
ENSG00000155085	AK9	0.033705	0.00838863	5.87091e-05	26	26	26	Adipose (subcutaneous)
ENSG00000204842	ATXN2	0.0739632	0.0184243	5.95858e-05	2	2	2	Adipose (subcutaneous)
ENSG00000163072	NOSTRIN	0.048978	0.0122218	6.13789e-05	22	22	22	Adipose (subcutaneous)
ENSG00000089280	FUS	0.0499169	0.0124684	6.24143e-05	15	15	15	Adipose (subcutaneous)
ENSG00000240859	AC093627.10	0.0198631	0.0049643	6.30241e-05	39	39	39	Adipose (subcutaneous)
ENSG00000183775	KCTD16	-0.0412237	0.010304	6.3142e-05	40	40	40	Adipose (subcutaneous)
ENSG00000100418	DESI1	0.0240823	0.00602756	6.45922e-05	28	28	28	Adipose (subcutaneous)
ENSG00000147454	SLC25A37	0.0239946	0.00600617	6.46986e-05	16	16	16	Adipose (subcutaneous)
ENSG00000251322	SHANK3	-0.0423577	0.0106309	6.76509e-05	3	3	3	Adipose (subcutaneous)
ENSG00000179772	FOXS1	-0.0659748	0.0166351	7.30873e-05	6	6	6	Adipose (subcutaneous)
ENSG00000204344	STK19	-0.0256278	0.00646655	7.39721e-05	55	55	55	Adipose (subcutaneous)
ENSG00000164048	ZNF589	0.0128155	0.00323739	7.5394e-05	27	27	27	Adipose (subcutaneous)
ENSG00000103671	TRIP4	-0.0229511	0.00581042	7.81531e-05	22	22	22	Adipose (subcutaneous)
ENSG00000164045	CDC25A	0.016374	0.00415414	8.09396e-05	43	43	43	Adipose (subcutaneous)
ENSG00000170260	ZNF212	-0.0439314	0.0111621	8.29317e-05	22	22	22	Adipose (subcutaneous)
ENSG00000213516	RBMXL1	0.0385307	0.00979245	8.32866e-05	34	34	34	Adipose (subcutaneous)
ENSG00000105793	GTPBP10	0.0146798	0.00373194	8.37e-05	67	67	67	Adipose (subcutaneous)
ENSG00000140575	IQGAP1	-0.0129653	0.0032988	8.48326e-05	34	34	34	Adipose (subcutaneous)
ENSG00000088325	TPX2	-0.0268838	0.00686216	8.94036e-05	21	21	20	Adipose (subcutaneous)
ENSG00000087253	LPCAT2	0.0549941	0.0140586	9.16201e-05	6	6	6	Adipose (subcutaneous)
ENSG00000144857	BOC	-0.0332828	0.0085134	9.25001e-05	35	35	35	Adipose (subcutaneous)
ENSG00000143951	WDPCP	0.0132474	0.00340771	0.000101298	65	65	65	Adipose (subcutaneous)
ENSG00000111300	NAA25	0.0382083	0.00983574	0.000102481	26	26	26	Adipose (subcutaneous)
ENSG00000104388	RAB2A	-0.0271485	0.00699374	0.000103677	32	32	32	Adipose (subcutaneous)
ENSG00000197728	RPS26	0.00970512	0.00250286	0.000105488	28	28	27	Adipose (subcutaneous)
ENSG00000263934	SNORD3A	0.0537348	0.0138634	0.00010618	14	14	14	Adipose (subcutaneous)
ENSG00000176390	CRLF3	-0.0247744	0.00639883	0.000108079	62	62	62	Adipose (subcutaneous)
ENSG00000119203	CPSF3	-0.0260651	0.00679481	0.000125036	24	24	24	Adipose (subcutaneous)
ENSG00000142675	CNKSR1	0.0140276	0.00366679	0.000130469	22	22	22	Adipose (subcutaneous)
ENSG00000124508	BTN2A2	0.0175772	0.00461237	0.00013847	51	51	51	Adipose (subcutaneous)
ENSG00000251396	RP11-163N6.2	0.0453846	0.0119182	0.00014009	25	25	24	Adipose (subcutaneous)
ENSG00000150938	CRIM1	-0.0409964	0.0107704	0.000141004	27	27	27	Adipose (subcutaneous)
ENSG00000101019	UQCC1	-0.0290441	0.00765932	0.000149443	14	14	14	Adipose (subcutaneous)
ENSG00000128891	C15orf57	-0.0117075	0.00308787	0.000149766	37	37	37	Adipose (subcutaneous)
ENSG00000231742	RP11-112L6.4	-0.0198238	0.00523367	0.000152022	14	14	14	Adipose (subcutaneous)
ENSG00000169955	ZNF747	-0.0863038	0.0228544	0.000159206	7	7	7	Adipose (subcutaneous)
ENSG00000143028	SYPL2	0.0205307	0.0054656	0.000172409	57	57	57	Adipose (subcutaneous)
ENSG00000173064	HECTD4	-0.03678	0.00980755	0.000176713	24	24	24	Adipose (subcutaneous)
ENSG00000254038	RP11-419C23.1	0.0408526	0.010932	0.000186246	14	14	14	Adipose (subcutaneous)
ENSG00000232075	MRPL35P2	-0.0185054	0.00496085	0.000191265	29	29	29	Adipose (subcutaneous)
ENSG00000148690	FRA10AC1	0.0200861	0.00539079	0.000194532	46	46	46	Adipose (subcutaneous)
ENSG00000172113	NME6	-0.0205753	0.00554771	0.000208254	17	17	17	Adipose (subcutaneous)
ENSG00000271738	RP11-137H2.6	0.0135316	0.00366548	0.000222836	40	40	40	Adipose (subcutaneous)
ENSG00000270182	RP1-170O19.21	0.0262886	0.00713221	0.000227896	50	50	50	Adipose (subcutaneous)
ENSG00000185920	PTCH1	0.0298911	0.00811113	0.000228531	43	43	43	Adipose (subcutaneous)
ENSG00000152253	SPC25	-0.0142766	0.00387703	0.000231086	23	23	23	Adipose (subcutaneous)
ENSG00000118596	SLC16A7	0.0454879	0.0123615	0.000233415	17	17	17	Adipose (subcutaneous)
ENSG00000134014	ELP3	0.0219939	0.00598286	0.000236781	12	12	12	Adipose (subcutaneous)
ENSG00000119969	HELLS	0.0213313	0.00580801	0.000239967	57	57	57	Adipose (subcutaneous)
ENSG00000189227	C15orf61	-0.0387703	0.0105608	0.000241443	32	32	32	Adipose (subcutaneous)
ENSG00000138075	ABCG5	-0.0294343	0.00802189	0.000243266	42	42	42	Adipose (subcutaneous)
ENSG00000112053	SLC26A8	0.015749	0.00430283	0.000252081	43	43	43	Adipose (subcutaneous)
ENSG00000204377	C1orf134	0.0698081	0.0190763	0.000252796	6	6	6	Adipose (subcutaneous)
ENSG00000173915	USMG5	-0.0255674	0.00699389	0.000256504	35	35	35	Adipose (subcutaneous)
ENSG00000003056	M6PR	0.0251489	0.00688455	0.000259241	22	22	22	Adipose (subcutaneous)
ENSG00000165689	SDCCAG3	-0.0309608	0.00848944	0.000265344	28	28	28	Adipose (subcutaneous)
ENSG00000172247	C1QTNF4	0.0114372	0.00314809	0.000280092	12	12	12	Adipose (subcutaneous)
ENSG00000244045	TMEM199	0.0389622	0.0107353	0.000284135	8	8	8	Adipose (subcutaneous)
ENSG00000261795	RP11-90P13.1	-0.0204937	0.0056471	0.000284452	3	3	3	Adipose (subcutaneous)
ENSG00000229352	AC007563.3	0.0412882	0.0113926	0.000289954	6	6	6	Adipose (subcutaneous)
ENSG00000103257	SLC7A5	-0.0366129	0.0101123	0.000293877	14	14	14	Adipose (subcutaneous)
ENSG00000116473	RAP1A	-0.0197768	0.00546766	0.000297974	27	27	27	Adipose (subcutaneous)
ENSG00000198792	TMEM184B	-0.025009	0.00692089	0.000302036	5	5	5	Adipose (subcutaneous)
ENSG00000272720	CTA-228A9.3	-0.0169496	0.00470245	0.000312862	84	84	83	Adipose (subcutaneous)
ENSG00000167965	MLST8	0.0195023	0.00541508	0.000316404	12	12	12	Adipose (subcutaneous)
ENSG00000132881	RSG1	0.023013	0.00639565	0.000320401	20	20	20	Adipose (subcutaneous)
ENSG00000006282	SPATA20	-0.00887885	0.0024696	0.000324071	46	46	46	Adipose (subcutaneous)
ENSG00000146476	C6orf211	-0.0808278	0.0225322	0.000334226	18	18	18	Adipose (subcutaneous)
ENSG00000109182	CWH43	0.0805055	0.0224873	0.000343535	2	2	2	Adipose (subcutaneous)
ENSG00000183527	PSMG1	-0.0165574	0.00462533	0.00034395	50	50	50	Adipose (subcutaneous)
ENSG00000156076	WIF1	-0.0459948	0.0128608	0.000348402	17	17	17	Adipose (subcutaneous)
ENSG00000124549	BTN2A3P	0.0187959	0.0052789	0.000370043	22	22	22	Adipose (subcutaneous)
ENSG00000162769	FLVCR1	-0.0231568	0.00651049	0.000375336	50	50	50	Adipose (subcutaneous)
ENSG00000205659	LIN52	-0.0231843	0.00652044	0.000377068	23	23	23	Adipose (subcutaneous)
ENSG00000163933	RFT1	0.0167891	0.00472406	0.000379483	18	18	18	Adipose (subcutaneous)
ENSG00000213398	LCAT	-0.0302573	0.00851976	0.000383148	19	19	19	Adipose (subcutaneous)
ENSG00000269190	FBXO17	0.0209953	0.0059161	0.000386939	38	38	38	Adipose (subcutaneous)
ENSG00000106636	YKT6	0.0322802	0.00909685	0.000387436	9	9	9	Adipose (subcutaneous)
ENSG00000256604	AC093668.2	0.0132478	0.00373925	0.000395743	19	19	19	Adipose (subcutaneous)
ENSG00000130810	PPAN	0.0866535	0.0244801	0.000400503	2	2	2	Adipose (subcutaneous)
ENSG00000171421	MRPL36	-0.0422235	0.0119366	0.00040421	19	19	18	Adipose (subcutaneous)
ENSG00000168936	TMEM129	0.0274824	0.00777886	0.000410931	9	9	9	Adipose (subcutaneous)
ENSG00000229023	AC067945.3	-0.0765727	0.0217087	0.000419846	6	6	6	Adipose (subcutaneous)
ENSG00000165895	ARHGAP42	0.0460281	0.0130523	0.000421181	8	8	8	Adipose (subcutaneous)
ENSG00000216937	CCDC7	0.0358869	0.0101931	0.000430411	21	21	21	Adipose (subcutaneous)
ENSG00000111328	CDK2AP1	-0.0130112	0.00370753	0.000449131	63	63	63	Adipose (subcutaneous)
ENSG00000115310	RTN4	-0.0294908	0.00840711	0.000451749	10	10	10	Adipose (subcutaneous)
ENSG00000145431	PDGFC	0.0414477	0.0118287	0.000458317	29	29	29	Adipose (subcutaneous)
ENSG00000140443	IGF1R	0.0573605	0.0163733	0.000459545	8	8	8	Adipose (subcutaneous)
ENSG00000152804	HHEX	0.0380565	0.0109177	0.000490737	36	36	36	Adipose (subcutaneous)
ENSG00000141570	CBX8	0.0197858	0.00568471	0.00050044	11	11	11	Adipose (subcutaneous)
ENSG00000136444	RSAD1	-0.0290161	0.0083417	0.000504348	19	19	19	Adipose (subcutaneous)
ENSG00000109084	TMEM97	0.022978	0.00660751	0.000506009	14	14	14	Adipose (subcutaneous)
ENSG00000141076	CIRH1A	-0.0212588	0.0061198	0.000513184	38	38	38	Adipose (subcutaneous)
ENSG00000143155	TIPRL	0.0437991	0.012613	0.000515572	7	7	7	Adipose (subcutaneous)
ENSG00000165202	OR1Q1	0.0336578	0.00969639	0.000518202	6	6	6	Adipose (subcutaneous)
ENSG00000174951	FUT1	0.0328422	0.00946307	0.000519355	17	17	17	Adipose (subcutaneous)
ENSG00000165406	2022-03-08	-0.0211222	0.00608651	0.000519824	18	18	18	Adipose (subcutaneous)
ENSG00000100299	ARSA	-0.0123229	0.00356123	0.000539553	11	11	11	Adipose (subcutaneous)
ENSG00000104964	AES	-0.0599797	0.0173369	0.00054088	10	10	10	Adipose (subcutaneous)
ENSG00000103227	LMF1	0.0220244	0.00636645	0.000541268	22	22	22	Adipose (subcutaneous)
ENSG00000090621	PABPC4	0.0179216	0.00518054	0.000541375	44	44	44	Adipose (subcutaneous)
ENSG00000028528	SNX1	-0.0244202	0.00706393	0.000546178	27	27	27	Adipose (subcutaneous)
ENSG00000163872	YEATS2	0.0398003	0.0115491	0.000568546	26	26	26	Adipose (subcutaneous)
ENSG00000221838	AP4M1	-0.0142703	0.00414205	0.00057057	8	8	8	Adipose (subcutaneous)
ENSG00000104129	DNAJC17	-0.101601	0.0295256	0.000579316	3	3	3	Adipose (subcutaneous)
ENSG00000036257	CUL3	-0.0458322	0.0133293	0.000585047	11	11	11	Adipose (subcutaneous)
ENSG00000251688	RP11-752L20.5	0.0462906	0.0135175	0.000615965	17	17	17	Adipose (subcutaneous)
ENSG00000162877	PM20D1	0.0124391	0.00363689	0.000625606	8	8	8	Adipose (subcutaneous)
ENSG00000105404	RABAC1	0.0334709	0.00979875	0.000635863	12	12	12	Adipose (subcutaneous)
ENSG00000124562	SNRPC	0.0187447	0.00549198	0.00064227	48	48	48	Adipose (subcutaneous)
ENSG00000156603	MED19	-0.0156159	0.0045784	0.000647807	46	46	46	Adipose (subcutaneous)
ENSG00000204498	NFKBIL1	0.0476517	0.0139749	0.000650103	42	42	41	Adipose (subcutaneous)
ENSG00000171109	MFN1	0.0213774	0.00627037	0.000651374	32	32	32	Adipose (subcutaneous)
ENSG00000271581	XXbac-BPG248L24.12	0.0142401	0.00418214	0.000661709	44	44	44	Adipose (subcutaneous)
ENSG00000140320	BAHD1	0.0474038	0.013943	0.00067426	7	7	7	Adipose (subcutaneous)
ENSG00000100284	TOM1	-0.0267	0.00786206	0.000683657	40	40	40	Adipose (subcutaneous)
ENSG00000163576	EFHB	-0.00856318	0.00252335	0.000689875	24	24	24	Adipose (subcutaneous)
ENSG00000255243	CTD-2507G9.1	-0.0395278	0.0116515	0.000692544	18	18	18	Adipose (subcutaneous)
ENSG00000172803	SNX32	0.0122648	0.00362559	0.000717422	19	19	19	Adipose (subcutaneous)
ENSG00000267100	ILF3-AS1	-0.0359315	0.0106224	0.000718017	13	13	13	Adipose (subcutaneous)
ENSG00000074047	GLI2	0.0260893	0.00771471	0.000720221	48	48	48	Adipose (subcutaneous)
ENSG00000179119	SPTY2D1	0.0233011	0.00689819	0.000730539	15	15	14	Adipose (subcutaneous)
ENSG00000213347	MXD3	0.0144799	0.00428944	0.000736234	25	25	25	Adipose (subcutaneous)
ENSG00000241978	AKAP2	0.0663239	0.0196708	0.000747079	6	6	6	Adipose (subcutaneous)
ENSG00000130921	C12orf65	-0.0249083	0.00739843	0.000760728	36	36	36	Adipose (subcutaneous)
ENSG00000136689	IL1RN	0.062983	0.018712	0.000762883	7	7	7	Adipose (subcutaneous)
ENSG00000138286	FAM149B1	-0.0221485	0.00659074	0.000777892	31	31	31	Adipose (subcutaneous)
ENSG00000001461	NIPAL3	-0.0251664	0.00751693	0.00081407	12	12	12	Adipose (subcutaneous)
ENSG00000244515	KRT18P34	0.0188929	0.00564401	0.000815665	22	22	22	Adipose (subcutaneous)
ENSG00000014641	MDH1	0.0106428	0.00318169	0.000822802	54	54	54	Adipose (subcutaneous)
ENSG00000189266	PNRC2	-0.0114265	0.00342477	0.000848595	15	15	15	Adipose (subcutaneous)
ENSG00000170647	TMEM133	0.0707802	0.0212175	0.00085012	5	5	5	Adipose (subcutaneous)
ENSG00000163703	CRELD1	-0.012571	0.00377181	0.000859484	46	46	46	Adipose (subcutaneous)
ENSG00000164576	SAP30L	-0.0241487	0.00726178	0.000882755	26	26	25	Adipose (subcutaneous)
ENSG00000254135	RP11-32D16.1	-0.0311266	0.00937403	0.00089851	9	9	9	Adipose (subcutaneous)
ENSG00000158411	MITD1	0.0257276	0.0077486	0.000899225	11	11	11	Adipose (subcutaneous)
ENSG00000033030	ZCCHC8	0.0503093	0.0151534	0.000900187	15	15	15	Adipose (subcutaneous)
ENSG00000230054	RP11-402G3.5	0.0259907	0.00783579	0.000910167	33	33	33	Adipose (subcutaneous)
ENSG00000126251	GPR42	0.025378	0.00765628	0.000917544	4	4	4	Adipose (subcutaneous)
ENSG00000236296	GUSBP5	-0.0519984	0.0157027	0.000928199	6	6	6	Adipose (subcutaneous)
ENSG00000236104	ZBTB22	0.0377406	0.011398	0.000929112	14	14	14	Adipose (subcutaneous)
ENSG00000247982	LINC00926	-0.0135578	0.00409814	0.0009387	35	35	35	Adipose (subcutaneous)
ENSG00000090263	MRPS33	0.0358223	0.010876	0.00098874	7	7	7	Adipose (subcutaneous)
ENSG00000163946	FAM208A	0.017071	0.00519568	0.00101756	27	27	27	Adipose (subcutaneous)
ENSG00000262223	RP11-1055B8.3	0.0517933	0.0157668	0.00101998	10	10	10	Adipose (subcutaneous)
ENSG00000173531	MST1	0.0250894	0.00763883	0.00102178	45	45	44	Adipose (subcutaneous)
ENSG00000135587	SMPD2	-0.0163968	0.00499317	0.001024	76	76	76	Adipose (subcutaneous)
ENSG00000172757	CFL1	-0.0431553	0.0131517	0.00103316	13	13	13	Adipose (subcutaneous)
ENSG00000141738	GRB7	0.0336962	0.0102701	0.00103433	26	26	26	Adipose (subcutaneous)
ENSG00000133704	IPO8	-0.0157271	0.00479979	0.00105054	56	56	56	Adipose (subcutaneous)
ENSG00000144182	LIPT1	-0.0128738	0.0039337	0.00106532	22	22	22	Adipose (subcutaneous)
ENSG00000065057	NTHL1	-0.0375903	0.0114873	0.0010666	12	12	12	Adipose (subcutaneous)
ENSG00000242611	AC093627.8	-0.0124575	0.00380982	0.00107611	23	23	23	Adipose (subcutaneous)
ENSG00000155111	CDK19	0.0353923	0.0108277	0.00108047	23	23	23	Adipose (subcutaneous)
ENSG00000140368	PSTPIP1	-0.0259141	0.00793002	0.00108369	29	29	29	Adipose (subcutaneous)
ENSG00000130402	ACTN4	-0.0234159	0.00716761	0.00108729	24	24	24	Adipose (subcutaneous)
ENSG00000131055	COX4I2	-0.0269698	0.00825946	0.00109341	16	16	15	Adipose (subcutaneous)
ENSG00000245937	CTC-228N24.3	-0.0130027	0.00398355	0.00109812	13	13	13	Adipose (subcutaneous)
ENSG00000196456	ZNF775	0.022292	0.00683754	0.00111317	65	65	65	Adipose (subcutaneous)
ENSG00000130856	ZNF236	-0.0168487	0.00517385	0.00112792	64	64	64	Adipose (subcutaneous)
ENSG00000004142	POLDIP2	0.0472937	0.0145289	0.00113331	7	7	7	Adipose (subcutaneous)
ENSG00000126231	PROZ	-0.0262218	0.00805753	0.00113664	22	22	22	Adipose (subcutaneous)
ENSG00000241057	AC004985.12	-0.0224611	0.00690205	0.00113683	8	8	8	Adipose (subcutaneous)
ENSG00000100731	PCNX	-0.0121765	0.00374422	0.00114564	24	24	24	Adipose (subcutaneous)
ENSG00000178467	P4HTM	0.034136	0.0104979	0.00114721	22	22	22	Adipose (subcutaneous)
ENSG00000114378	HYAL1	-0.0218247	0.00671473	0.00115296	18	18	18	Adipose (subcutaneous)
ENSG00000197815	AC122129.1	0.0572064	0.0176098	0.0011599	6	6	6	Adipose (subcutaneous)
ENSG00000228914	OR1H1P	0.0192756	0.00593849	0.00117089	22	22	22	Adipose (subcutaneous)
ENSG00000106804	C5	0.0145113	0.00447224	0.00117553	25	25	25	Adipose (subcutaneous)
ENSG00000204592	HLA-E	0.0243075	0.00749432	0.00118089	43	43	43	Adipose (subcutaneous)
ENSG00000198218	QRICH1	-0.0186491	0.00575126	0.0011844	16	16	16	Adipose (subcutaneous)
ENSG00000121005	CRISPLD1	0.0625409	0.0193136	0.00120292	4	4	4	Adipose (subcutaneous)
ENSG00000198720	ANKRD13B	-0.01556	0.0048066	0.00120701	27	27	27	Adipose (subcutaneous)
ENSG00000160396	HIPK4	-0.0383419	0.0118473	0.00121078	14	14	14	Adipose (subcutaneous)
ENSG00000204525	HLA-C	-0.0116262	0.00359701	0.00122853	66	66	66	Adipose (subcutaneous)
ENSG00000169764	UGP2	0.0159992	0.00495447	0.00124122	39	39	39	Adipose (subcutaneous)
ENSG00000156232	WHAMM	0.0105529	0.0032699	0.00124971	24	24	21	Adipose (subcutaneous)
ENSG00000141905	NFIC	-0.038056	0.0117993	0.00125857	18	18	18	Adipose (subcutaneous)
ENSG00000183793	NPIPA5	0.0101956	0.00316448	0.00127344	53	53	53	Adipose (subcutaneous)
ENSG00000166548	TK2	-0.0332099	0.0103147	0.00128334	30	30	30	Adipose (subcutaneous)
ENSG00000183426	NPIPA1	-0.0101842	0.00316404	0.00128764	45	45	45	Adipose (subcutaneous)
ENSG00000228022	HCG20	-0.0454242	0.0141154	0.00129059	4	4	4	Adipose (subcutaneous)
ENSG00000108947	EFNB3	0.0163327	0.00507923	0.00130174	9	9	9	Adipose (subcutaneous)
ENSG00000101331	CCM2L	-0.0636874	0.0198345	0.00132304	3	3	3	Adipose (subcutaneous)
ENSG00000128607	KLHDC10	0.0411796	0.0128276	0.00132625	19	19	19	Adipose (subcutaneous)
ENSG00000176222	ZNF404	0.0184182	0.00573894	0.00133038	27	27	27	Adipose (subcutaneous)
ENSG00000196466	ZNF799	0.0591942	0.0184563	0.00134004	14	14	14	Adipose (subcutaneous)
ENSG00000125450	NUP85	-0.0163186	0.00509066	0.00134778	24	24	24	Adipose (subcutaneous)
ENSG00000196967	ZNF585A	-0.0216348	0.00675259	0.00135569	38	38	38	Adipose (subcutaneous)
ENSG00000271782	RP5-850O15.4	-0.0868375	0.027143	0.00137783	3	3	3	Adipose (subcutaneous)
ENSG00000228983	AC025627.7	-0.0321594	0.0100563	0.00138415	18	18	18	Adipose (subcutaneous)
ENSG00000231625	CTD-2104P17.1	-0.0320102	0.0100268	0.00141059	22	22	22	Adipose (subcutaneous)
ENSG00000272947	RP11-71H17.9	0.0189271	0.00593099	0.00141672	14	14	14	Adipose (subcutaneous)
ENSG00000141720	PIP4K2B	-0.0147671	0.00462887	0.00142161	44	44	44	Adipose (subcutaneous)
ENSG00000203880	PCMTD2	-0.0161816	0.00507273	0.0014231	30	30	30	Adipose (subcutaneous)
ENSG00000095917	TPSD1	0.0184187	0.00578253	0.00144638	20	20	19	Adipose (subcutaneous)
ENSG00000166529	ZSCAN21	-0.018373	0.00576884	0.00144817	15	15	15	Adipose (subcutaneous)
ENSG00000242142	SERBP1P3	-0.0158035	0.00496731	0.00146512	39	39	39	Adipose (subcutaneous)
ENSG00000166321	NUDT13	0.0106702	0.00335971	0.0014936	101	101	101	Adipose (subcutaneous)
ENSG00000204709	C6orf100	-0.0160617	0.00505779	0.00149505	47	47	47	Adipose (subcutaneous)
ENSG00000106113	CRHR2	-0.00954606	0.00300636	0.00149685	24	24	24	Adipose (subcutaneous)
ENSG00000168056	LTBP3	0.0247097	0.00778282	0.00149886	25	25	25	Adipose (subcutaneous)
ENSG00000170892	TSEN34	-0.0435916	0.0137369	0.00150699	19	19	19	Adipose (subcutaneous)
ENSG00000149488	TMC2	-0.0201221	0.00634271	0.00151142	15	15	15	Adipose (subcutaneous)
ENSG00000272221	XXbac-BPG181B23.7	0.00911526	0.00287351	0.00151305	66	66	66	Adipose (subcutaneous)
ENSG00000198105	ZNF248	-0.0296596	0.00936302	0.0015363	35	35	35	Adipose (subcutaneous)
ENSG00000136449	MYCBPAP	-0.0160105	0.00505509	0.00153914	21	21	21	Adipose (subcutaneous)
ENSG00000196950	SLC39A10	0.0196942	0.00621978	0.00154349	30	30	30	Adipose (subcutaneous)
ENSG00000150967	ABCB9	0.0357191	0.0112925	0.00156117	25	25	25	Adipose (subcutaneous)
ENSG00000042317	SPATA7	0.0304568	0.00962905	0.00156143	18	18	18	Adipose (subcutaneous)
ENSG00000156886	ITGAD	0.0182407	0.00576851	0.00156629	62	62	61	Adipose (subcutaneous)
ENSG00000148843	PDCD11	-0.0153459	0.0048584	0.00158511	22	22	22	Adipose (subcutaneous)
ENSG00000240163	RP11-745A24.1	-0.0224302	0.00710354	0.00159066	51	51	51	Adipose (subcutaneous)
ENSG00000188529	SRSF10	-0.023032	0.00729491	0.00159252	14	14	14	Adipose (subcutaneous)
ENSG00000138459	SLC35A5	0.0141348	0.0044774	0.00159441	37	37	37	Adipose (subcutaneous)
ENSG00000112309	B3GAT2	-0.0292577	0.00927448	0.00160696	34	34	34	Adipose (subcutaneous)
ENSG00000109171	SLAIN2	0.0243492	0.00772838	0.0016292	28	28	28	Adipose (subcutaneous)
ENSG00000203546	RP11-176H8.1	-0.0260053	0.00827628	0.00167713	29	29	29	Adipose (subcutaneous)
ENSG00000196878	LAMB3	0.0659418	0.0209946	0.0016843	5	5	5	Adipose (subcutaneous)
ENSG00000169641	LUZP1	0.0304222	0.00969026	0.00169257	17	17	17	Adipose (subcutaneous)
ENSG00000175662	TOM1L2	0.0187921	0.00599174	0.00171075	30	30	30	Adipose (subcutaneous)
ENSG00000214694	ARHGEF33	-0.0225599	0.00719823	0.00172387	24	24	24	Adipose (subcutaneous)
ENSG00000105926	MPP6	0.0568383	0.0181515	0.00174015	5	5	5	Adipose (subcutaneous)
ENSG00000235994	RP3-470B24.5	0.0203291	0.00649314	0.00174294	23	23	23	Adipose (subcutaneous)
ENSG00000255046	RP11-297N6.4	-0.0314402	0.0100496	0.00175695	19	19	19	Adipose (subcutaneous)
ENSG00000092036	HAUS4	0.00934795	0.00299	0.0017696	21	21	21	Adipose (subcutaneous)
ENSG00000164128	NPY1R	0.0502019	0.0160624	0.0017755	5	5	5	Adipose (subcutaneous)
ENSG00000271975	RP11-383J24.6	-0.0148386	0.00475352	0.00179868	60	60	60	Adipose (subcutaneous)
ENSG00000169220	RGS14	0.0152849	0.00490704	0.00184009	3	3	3	Adipose (subcutaneous)
ENSG00000108349	CASC3	0.0255418	0.00820508	0.0018524	22	22	22	Adipose (subcutaneous)
ENSG00000147804	SLC39A4	-0.0174329	0.00560459	0.00186795	10	10	10	Adipose (subcutaneous)
ENSG00000136247	ZDHHC4	-0.0178327	0.0057406	0.00189367	70	70	69	Adipose (subcutaneous)
ENSG00000272381	RP11-192P3.4	0.0447806	0.0144296	0.00191315	8	8	8	Adipose (subcutaneous)
ENSG00000173517	PEAK1	0.0567687	0.0183302	0.00195493	13	13	13	Adipose (subcutaneous)
ENSG00000186891	TNFRSF18	-0.0450234	0.0145566	0.00198147	5	5	5	Adipose (subcutaneous)
ENSG00000164024	METAP1	0.0224736	0.00726871	0.0019893	28	28	28	Adipose (subcutaneous)
ENSG00000135926	TMBIM1	0.016064	0.00519586	0.00199012	35	35	35	Adipose (subcutaneous)
ENSG00000153214	TMEM87B	-0.0302741	0.00979224	0.00199052	36	36	35	Adipose (subcutaneous)
ENSG00000240618	RP11-206L10.5	0.0306612	0.00991826	0.00199222	25	25	25	Adipose (subcutaneous)
ENSG00000142002	DPP9	-0.0311811	0.0100944	0.00200871	14	14	14	Adipose (subcutaneous)
ENSG00000049283	EPN3	-0.0298753	0.00967207	0.00200951	10	10	10	Adipose (subcutaneous)
ENSG00000213290	PGK1P2	0.0208663	0.00676912	0.00205218	6	6	6	Adipose (subcutaneous)
ENSG00000115935	WIPF1	-0.0257359	0.0083501	0.00205543	14	14	14	Adipose (subcutaneous)
ENSG00000160678	S100A1	0.00861875	0.00279693	0.00205959	31	31	31	Adipose (subcutaneous)
ENSG00000162882	HAAO	0.0220443	0.0071556	0.00206509	18	18	18	Adipose (subcutaneous)
ENSG00000163466	ARPC2	0.0185822	0.00603211	0.00206623	14	14	14	Adipose (subcutaneous)
ENSG00000215440	NPEPL1	-0.0509355	0.0165453	0.00208009	9	9	9	Adipose (subcutaneous)
ENSG00000071967	CYBRD1	0.00923938	0.0030015	0.00208213	78	78	78	Adipose (subcutaneous)
ENSG00000258768	CTD-2292M16.8	0.0216964	0.007058	0.00211198	49	49	47	Adipose (subcutaneous)
ENSG00000117280	RAB7L1	-0.0128186	0.0041763	0.00214509	55	55	54	Adipose (subcutaneous)
ENSG00000131941	RHPN2	0.0189103	0.0061715	0.00218304	41	41	41	Adipose (subcutaneous)
ENSG00000175334	BANF1	-0.0193223	0.00630797	0.00219017	13	13	13	Adipose (subcutaneous)
ENSG00000135454	B4GALNT1	-0.0404516	0.0132117	0.00220005	8	8	8	Adipose (subcutaneous)
ENSG00000127837	AAMP	0.0608355	0.0198747	0.00220635	11	11	11	Adipose (subcutaneous)
ENSG00000226145	AC022596.6	-0.0599503	0.0195969	0.00221944	13	13	13	Adipose (subcutaneous)
ENSG00000095397	DFNB31	0.0215141	0.00703397	0.00222373	30	30	30	Adipose (subcutaneous)
ENSG00000204147	ASAH2B	-0.0219342	0.00717258	0.00222773	30	30	30	Adipose (subcutaneous)
ENSG00000167565	SERTAD3	-0.080592	0.0263828	0.00225276	2	2	2	Adipose (subcutaneous)
ENSG00000125447	GGA3	-0.0236854	0.0077658	0.00228872	18	18	18	Adipose (subcutaneous)
ENSG00000166123	GPT2	0.0280962	0.00921337	0.00229218	17	17	17	Adipose (subcutaneous)
ENSG00000083838	ZNF446	-0.051522	0.0169095	0.00231197	11	11	11	Adipose (subcutaneous)
ENSG00000181315	ZNF322	-0.0369553	0.0121624	0.0023778	16	16	16	Adipose (subcutaneous)
ENSG00000189171	S100A13	0.0126496	0.00416952	0.0024147	33	33	33	Adipose (subcutaneous)
ENSG00000196865	NHLRC2	-0.0376482	0.0124124	0.00242052	30	30	30	Adipose (subcutaneous)
ENSG00000115596	WNT6	0.0424242	0.0139899	0.00242548	18	18	18	Adipose (subcutaneous)
ENSG00000123353	ORMDL2	-0.0600181	0.0197927	0.00242672	5	5	4	Adipose (subcutaneous)
ENSG00000144136	SLC20A1	-0.0635314	0.0209784	0.00245836	9	9	9	Adipose (subcutaneous)
ENSG00000023228	NDUFS1	0.0402652	0.0133018	0.00246957	7	7	7	Adipose (subcutaneous)
ENSG00000111142	METAP2	-0.0244301	0.00808192	0.00250445	45	45	45	Adipose (subcutaneous)
ENSG00000237614	AC073257.2	0.0278748	0.00922375	0.00251057	42	42	42	Adipose (subcutaneous)
ENSG00000228782	MRPL45P2	-0.0150735	0.00499347	0.00253907	72	72	72	Adipose (subcutaneous)
ENSG00000099785	2022-03-02	-0.010198	0.00337943	0.00254738	15	15	15	Adipose (subcutaneous)
ENSG00000116883	RP11-268J15.5	-0.0190105	0.00630077	0.00255151	11	11	11	Adipose (subcutaneous)
ENSG00000140553	UNC45A	0.0208125	0.00690132	0.00256367	30	30	30	Adipose (subcutaneous)
ENSG00000226232	RP11-419C5.2	0.00914307	0.00303256	0.00257009	23	23	23	Adipose (subcutaneous)
ENSG00000100083	GGA1	0.0261173	0.00868236	0.00262901	27	27	27	Adipose (subcutaneous)
ENSG00000225830	ERCC6	-0.0275981	0.0091818	0.00264936	29	29	29	Adipose (subcutaneous)
ENSG00000069011	PITX1	0.0267266	0.00890704	0.00269436	6	6	6	Adipose (subcutaneous)
ENSG00000163155	LYSMD1	0.0238244	0.00795019	0.00272908	15	15	15	Adipose (subcutaneous)
ENSG00000173852	DPY19L1	0.0265565	0.00887322	0.00276359	22	22	22	Adipose (subcutaneous)
ENSG00000001460	STPG1	-0.0124832	0.00417553	0.00279328	14	14	14	Adipose (subcutaneous)
ENSG00000160766	GBAP1	0.0110926	0.00371207	0.00280577	11	11	11	Adipose (subcutaneous)
ENSG00000087076	HSD17B14	0.0114798	0.00384488	0.00282886	31	31	31	Adipose (subcutaneous)
ENSG00000156170	NDUFAF6	0.030779	0.0103165	0.00284999	40	40	40	Adipose (subcutaneous)
ENSG00000235884	LINC00941	-0.0176436	0.00592386	0.00289765	29	29	29	Adipose (subcutaneous)
ENSG00000149100	EIF3M	0.0297249	0.00998867	0.00292162	24	24	24	Adipose (subcutaneous)
ENSG00000185245	GP1BA	-0.0402574	0.0135553	0.00297929	6	6	6	Adipose (subcutaneous)
ENSG00000135828	RNASEL	0.0260629	0.00878523	0.00301042	10	10	10	Adipose (subcutaneous)
ENSG00000273148	RP5-1068E13.7	0.0193156	0.00651345	0.00302191	17	17	17	Adipose (subcutaneous)
ENSG00000139187	KLRG1	0.0113579	0.00383268	0.00304219	61	61	61	Adipose (subcutaneous)
ENSG00000158805	ZNF276	0.0285034	0.00962022	0.00304786	11	11	11	Adipose (subcutaneous)
ENSG00000049167	ERCC8	-0.0245504	0.00829005	0.00306219	45	45	45	Adipose (subcutaneous)
ENSG00000185664	PMEL	0.0139474	0.00470983	0.00306307	6	6	6	Adipose (subcutaneous)
ENSG00000184743	ATL3	-0.0252601	0.00853183	0.00306944	22	22	22	Adipose (subcutaneous)
ENSG00000160948	VPS28	0.00910559	0.00307895	0.00310275	32	32	32	Adipose (subcutaneous)
ENSG00000230310	CTD-2192J16.11	0.0254451	0.00860787	0.00311634	7	7	7	Adipose (subcutaneous)
ENSG00000173258	ZNF483	0.013231	0.00447666	0.00312112	56	56	56	Adipose (subcutaneous)
ENSG00000121552	CSTA	0.0193676	0.00655792	0.0031438	60	60	60	Adipose (subcutaneous)
ENSG00000072134	EPN2	0.017129	0.00580695	0.00318033	14	14	14	Adipose (subcutaneous)
ENSG00000198870	C9orf96	0.0389224	0.0132012	0.00319433	17	17	17	Adipose (subcutaneous)
ENSG00000028116	VRK2	-0.0315724	0.0107133	0.00320846	20	20	20	Adipose (subcutaneous)
ENSG00000127328	RAB3IP	0.0188972	0.0064136	0.00321468	42	42	42	Adipose (subcutaneous)
ENSG00000163320	CGGBP1	-0.0107546	0.00365072	0.00322028	38	38	38	Adipose (subcutaneous)
ENSG00000100997	ABHD12	0.0195632	0.00664107	0.00322134	33	33	33	Adipose (subcutaneous)
ENSG00000115380	EFEMP1	-0.0229463	0.00779961	0.00326119	35	35	35	Adipose (subcutaneous)
ENSG00000243429	OR7E29P	-0.02567	0.00873331	0.00328928	48	48	48	Adipose (subcutaneous)
ENSG00000146205	ANO7	-0.0132928	0.00452273	0.00329154	40	40	40	Adipose (subcutaneous)
ENSG00000087077	TRIP6	0.0289652	0.00986339	0.00331788	17	17	17	Adipose (subcutaneous)
ENSG00000137513	NARS2	-0.017129	0.00583475	0.00332808	21	21	21	Adipose (subcutaneous)
ENSG00000123106	CCDC91	-0.0555094	0.0189355	0.00337333	10	10	10	Adipose (subcutaneous)
ENSG00000137411	VARS2	-0.00914797	0.00312794	0.00344898	61	61	61	Adipose (subcutaneous)
ENSG00000239556	AC004951.5	-0.0151128	0.00517033	0.00346697	21	21	21	Adipose (subcutaneous)
ENSG00000213433	RP11-54C4.1	-0.0149796	0.00512602	0.00347504	44	44	44	Adipose (subcutaneous)
ENSG00000009950	MLXIPL	0.0170756	0.00584499	0.00348448	29	29	29	Adipose (subcutaneous)
ENSG00000197262	CCL4L2	0.0260682	0.00892594	0.00349469	33	33	33	Adipose (subcutaneous)
ENSG00000125945	ZNF436	0.020301	0.00695526	0.00351386	16	16	16	Adipose (subcutaneous)
ENSG00000156414	TDRD9	0.0240949	0.00825964	0.00353209	21	21	21	Adipose (subcutaneous)
ENSG00000105889	STEAP1B	-0.0136887	0.00469368	0.00354074	42	42	42	Adipose (subcutaneous)
ENSG00000260082	RP11-2C24.5	0.0332751	0.0114186	0.00356709	24	24	24	Adipose (subcutaneous)
ENSG00000165916	PSMC3	-0.018849	0.00648536	0.00365627	32	32	32	Adipose (subcutaneous)
ENSG00000144021	CIAO1	-0.0143138	0.00492505	0.00365709	11	11	11	Adipose (subcutaneous)
ENSG00000063854	HAGH	-0.0118231	0.00406918	0.00366647	14	14	14	Adipose (subcutaneous)
ENSG00000145494	NDUFS6	0.0301734	0.0103885	0.00367819	35	35	35	Adipose (subcutaneous)
ENSG00000164694	FNDC1	-0.0556613	0.0191696	0.00368863	16	16	16	Adipose (subcutaneous)
ENSG00000105426	PTPRS	-0.0437051	0.0150636	0.00371533	12	12	12	Adipose (subcutaneous)
ENSG00000127666	TICAM1	0.028723	0.00990138	0.0037208	22	22	22	Adipose (subcutaneous)
ENSG00000258571	PTTG4P	-0.0628346	0.0216888	0.00376636	4	4	4	Adipose (subcutaneous)
ENSG00000237417	XRCC6P1	0.0191763	0.00662241	0.00378354	18	18	18	Adipose (subcutaneous)
ENSG00000184076	UQCR10	-0.0261268	0.00904322	0.00386337	19	19	19	Adipose (subcutaneous)
ENSG00000133574	GIMAP4	-0.0173502	0.00601062	0.00389446	41	41	41	Adipose (subcutaneous)
ENSG00000166788	SAAL1	0.0186212	0.00645414	0.00391224	25	25	25	Adipose (subcutaneous)
ENSG00000117523	PRRC2C	-0.0245443	0.00850836	0.0039176	32	32	32	Adipose (subcutaneous)
ENSG00000171045	TSNARE1	-0.0115572	0.00400794	0.003932	29	29	29	Adipose (subcutaneous)
ENSG00000102977	ACD	0.0276471	0.00958828	0.0039337	14	14	14	Adipose (subcutaneous)
ENSG00000266173	STRADA	0.0234222	0.00813544	0.003989	19	19	18	Adipose (subcutaneous)
ENSG00000230733	AC092171.4	0.0222807	0.00774193	0.00400299	32	32	32	Adipose (subcutaneous)
ENSG00000186575	NF2	-0.0155479	0.00540385	0.00401234	64	64	64	Adipose (subcutaneous)
ENSG00000268466	AL132989.1	0.0439217	0.0152717	0.00402735	33	33	33	Adipose (subcutaneous)
ENSG00000185022	MAFF	-0.0165588	0.00575797	0.00402992	49	49	49	Adipose (subcutaneous)
ENSG00000169567	HINT1	-0.0173018	0.00601701	0.00403411	42	42	41	Adipose (subcutaneous)
ENSG00000206530	WDR52	0.0242756	0.00844716	0.0040554	28	28	28	Adipose (subcutaneous)
ENSG00000259630	CTD-2262B20.1	-0.0222103	0.00773303	0.00407703	27	27	27	Adipose (subcutaneous)
ENSG00000047457	CP	0.0763647	0.0266017	0.00409598	2	2	2	Adipose (subcutaneous)
ENSG00000218422	AC016773.1	0.0164063	0.00572337	0.00414972	31	31	30	Adipose (subcutaneous)
ENSG00000070501	POLB	0.0191701	0.00668865	0.00415607	50	50	50	Adipose (subcutaneous)
ENSG00000251161	RP11-540O11.1	-0.0999125	0.0348942	0.00419258	7	7	7	Adipose (subcutaneous)
ENSG00000162804	SNED1	-0.0506947	0.0177152	0.00421436	2	2	2	Adipose (subcutaneous)
ENSG00000064995	TAF11	0.0197604	0.00691163	0.00424964	39	39	39	Adipose (subcutaneous)
ENSG00000196391	ZNF774	-0.0282934	0.00990349	0.0042779	17	17	17	Adipose (subcutaneous)
ENSG00000054219	LY75	-0.00906104	0.00317231	0.00428623	44	44	44	Adipose (subcutaneous)
ENSG00000228252	COL6A4P2	-0.020162	0.00706416	0.00431556	14	14	14	Adipose (subcutaneous)
ENSG00000184292	TACSTD2	-0.0210119	0.00737383	0.00437851	33	33	33	Adipose (subcutaneous)
ENSG00000173145	NOC3L	-0.0160048	0.00561673	0.004379	54	54	54	Adipose (subcutaneous)
ENSG00000174325	DIRC1	0.0347029	0.0121831	0.00439315	16	16	16	Adipose (subcutaneous)
ENSG00000122741	DCAF10	0.0453727	0.015939	0.00441815	4	4	4	Adipose (subcutaneous)
ENSG00000173409	ARV1	0.0229973	0.00808032	0.00442603	14	14	14	Adipose (subcutaneous)
ENSG00000213672	NCKIPSD	0.0143786	0.00506231	0.00450672	13	13	13	Adipose (subcutaneous)
ENSG00000198830	HMGN2	-0.0382154	0.0134698	0.00455231	13	13	13	Adipose (subcutaneous)
ENSG00000182149	IST1	-0.0427691	0.0150985	0.00461618	16	16	16	Adipose (subcutaneous)
ENSG00000180611	MB21D2	0.0225192	0.00796515	0.0046955	26	26	26	Adipose (subcutaneous)
ENSG00000204252	HLA-DOA	-0.0289019	0.0102336	0.0047397	31	31	31	Adipose (subcutaneous)
ENSG00000114302	PRKAR2A	-0.0363405	0.0128707	0.00475008	5	5	5	Adipose (subcutaneous)
ENSG00000164088	PPM1M	0.014598	0.00517024	0.00475083	40	40	40	Adipose (subcutaneous)
ENSG00000123453	SARDH	-0.0171518	0.00607758	0.00477047	4	4	4	Adipose (subcutaneous)
ENSG00000108465	CDK5RAP3	-0.0150785	0.0053533	0.00485229	30	30	30	Adipose (subcutaneous)
ENSG00000242689	CNTF	-0.0194744	0.00691449	0.0048555	84	84	84	Adipose (subcutaneous)
ENSG00000235314	LINC00957	0.0206187	0.00732393	0.00487399	23	23	23	Adipose (subcutaneous)
ENSG00000181104	F2R	-0.00924969	0.00329112	0.0049465	57	57	57	Adipose (subcutaneous)
ENSG00000168487	BMP1	-0.0243834	0.00868633	0.00499888	17	17	17	Adipose (subcutaneous)
ENSG00000100614	PPM1A	-0.0219683	0.00783768	0.00506431	17	17	17	Adipose (subcutaneous)
ENSG00000142089	IFITM3	-0.0521286	0.0186132	0.00510045	8	8	7	Adipose (subcutaneous)
ENSG00000163293	NIPAL1	0.0166872	0.00596077	0.00511797	7	7	7	Adipose (subcutaneous)
ENSG00000166140	ZFYVE19	0.00995614	0.00355647	0.0051191	21	21	21	Adipose (subcutaneous)
ENSG00000237595	RP11-112L6.3	-0.0342156	0.0122355	0.00516715	11	11	11	Adipose (subcutaneous)
ENSG00000112130	RNF8	0.0197198	0.00705268	0.00517282	33	33	33	Adipose (subcutaneous)
ENSG00000069188	SDK2	0.016467	0.00588992	0.00517721	21	21	21	Adipose (subcutaneous)
ENSG00000100225	FBXO7	0.0146364	0.00523609	0.00518529	78	78	78	Adipose (subcutaneous)
ENSG00000176101	SSNA1	0.0489137	0.0175023	0.0051949	12	12	12	Adipose (subcutaneous)
ENSG00000178966	RMI1	-0.0203797	0.00729868	0.00523435	45	45	45	Adipose (subcutaneous)
ENSG00000253540	FAM86HP	-0.0190836	0.00684085	0.00527653	19	19	19	Adipose (subcutaneous)
ENSG00000171574	ZNF584	-0.0113413	0.00407465	0.00537963	19	19	19	Adipose (subcutaneous)
ENSG00000144580	RQCD1	-0.0271966	0.00977529	0.00539959	18	18	18	Adipose (subcutaneous)
ENSG00000172890	NADSYN1	0.0114187	0.00410447	0.00540235	34	34	34	Adipose (subcutaneous)
ENSG00000176723	ZNF843	0.0485901	0.0174707	0.00541525	10	10	10	Adipose (subcutaneous)
ENSG00000151893	CACUL1	0.0190572	0.00686016	0.00547019	14	14	14	Adipose (subcutaneous)
ENSG00000242551	POU5F1P6	-0.0255586	0.00920356	0.00548582	10	10	10	Adipose (subcutaneous)
ENSG00000162600	OMA1	-0.0143724	0.00517952	0.00552282	80	80	80	Adipose (subcutaneous)
ENSG00000268912	CTD-2619J13.17	-0.0282531	0.0101823	0.00552455	21	21	21	Adipose (subcutaneous)
ENSG00000163110	PDLIM5	-0.0357708	0.0129024	0.00556432	24	24	24	Adipose (subcutaneous)
ENSG00000071462	WBSCR22	0.0304554	0.0109896	0.00558338	21	21	20	Adipose (subcutaneous)
ENSG00000198518	HIST1H4E	0.0381335	0.0137768	0.00564096	19	19	19	Adipose (subcutaneous)
ENSG00000086548	CEACAM6	0.0249117	0.00900425	0.00566331	31	31	31	Adipose (subcutaneous)
ENSG00000100726	TELO2	0.0131933	0.00476918	0.00566853	13	13	13	Adipose (subcutaneous)
ENSG00000076944	STXBP2	-0.0403697	0.0145936	0.00567048	15	15	15	Adipose (subcutaneous)
ENSG00000231672	DIRC3	-0.0451031	0.0163192	0.0057133	22	22	22	Adipose (subcutaneous)
ENSG00000005379	BZRAP1	-0.0224717	0.00813705	0.005751	11	11	11	Adipose (subcutaneous)
ENSG00000110628	SLC22A18	-0.00961381	0.0034829	0.0057751	31	31	30	Adipose (subcutaneous)
ENSG00000214900	C14orf182	-0.0342851	0.0124209	0.00577523	15	15	15	Adipose (subcutaneous)
ENSG00000130779	CLIP1	0.0260118	0.00943047	0.00581087	15	15	15	Adipose (subcutaneous)
ENSG00000178226	PRSS36	-0.0280804	0.0101856	0.00583568	10	10	10	Adipose (subcutaneous)
ENSG00000230147	RP11-305L7.5	-0.0553351	0.020096	0.0058956	9	9	9	Adipose (subcutaneous)
ENSG00000235641	LINC00484	-0.0146118	0.00530736	0.00590311	46	46	46	Adipose (subcutaneous)
ENSG00000196653	ZNF502	0.0100976	0.00367643	0.00602221	38	38	38	Adipose (subcutaneous)
ENSG00000133818	RRAS2	0.0156799	0.00571038	0.0060354	60	60	60	Adipose (subcutaneous)
ENSG00000171314	PGAM1	0.0107056	0.00390208	0.00607765	50	50	49	Adipose (subcutaneous)
ENSG00000146007	ZMAT2	-0.028133	0.010256	0.00608676	24	24	24	Adipose (subcutaneous)
ENSG00000221995	TIAF1	0.0231348	0.00843473	0.00609165	28	28	28	Adipose (subcutaneous)
ENSG00000117593	DARS2	-0.0311069	0.0113428	0.0060983	32	32	32	Adipose (subcutaneous)
ENSG00000163608	C3orf17	0.0265121	0.00967483	0.00613799	18	18	18	Adipose (subcutaneous)
ENSG00000128272	ATF4	0.0249258	0.00909865	0.00615313	23	23	23	Adipose (subcutaneous)
ENSG00000171490	RSL1D1	0.0380415	0.0139005	0.00620609	25	25	25	Adipose (subcutaneous)
ENSG00000183682	BMP8A	-0.0484776	0.0177159	0.00621165	12	12	12	Adipose (subcutaneous)
ENSG00000237560	AC004562.1	-0.0201551	0.00738749	0.00636656	28	28	28	Adipose (subcutaneous)
ENSG00000231367	AC016995.3	0.0207109	0.00759392	0.00638541	11	11	11	Adipose (subcutaneous)
ENSG00000168792	ABHD15	-0.0396462	0.014542	0.00640428	10	10	10	Adipose (subcutaneous)
ENSG00000133318	RTN3	-0.0475465	0.0174454	0.00642138	6	6	6	Adipose (subcutaneous)
ENSG00000152778	IFIT5	-0.0106493	0.00390763	0.00642495	26	26	26	Adipose (subcutaneous)
ENSG00000151693	ASAP2	0.0345906	0.0127132	0.00651145	22	22	22	Adipose (subcutaneous)
ENSG00000198961	PJA2	0.0205003	0.0075402	0.00655201	35	35	35	Adipose (subcutaneous)
ENSG00000259863	SH3RF3-AS1	-0.0222376	0.00818009	0.00655779	35	35	35	Adipose (subcutaneous)
ENSG00000169925	BRD3	-0.0232241	0.00854502	0.0065707	27	27	27	Adipose (subcutaneous)
ENSG00000220161	RP1-37N7.3	0.0415771	0.0153109	0.00661698	7	7	7	Adipose (subcutaneous)
ENSG00000260075	NSFP1	0.00760723	0.00280146	0.00661851	33	33	32	Adipose (subcutaneous)
ENSG00000111907	TPD52L1	0.0166976	0.00615775	0.00669509	45	45	45	Adipose (subcutaneous)
ENSG00000184371	CSF1	-0.0230929	0.0085184	0.0067093	15	15	15	Adipose (subcutaneous)
ENSG00000068028	RASSF1	-0.0198123	0.00730995	0.00672181	41	41	41	Adipose (subcutaneous)
ENSG00000179163	FUCA1	0.0267402	0.00987002	0.00674379	9	9	9	Adipose (subcutaneous)
ENSG00000163682	RPL9	-0.0071563	0.00264206	0.00675672	13	13	13	Adipose (subcutaneous)
ENSG00000215915	ATAD3C	-0.0186128	0.00687282	0.00676543	13	13	13	Adipose (subcutaneous)
ENSG00000163938	GNL3	0.0484606	0.0178969	0.00677382	18	18	18	Adipose (subcutaneous)
ENSG00000225231	AC091814.2	0.0147203	0.00543637	0.0067742	23	23	23	Adipose (subcutaneous)
ENSG00000011021	CLCN6	0.0392855	0.0145101	0.00678003	17	17	17	Adipose (subcutaneous)
ENSG00000142655	PEX14	0.0163208	0.00602819	0.00678098	12	12	12	Adipose (subcutaneous)
ENSG00000215154	AC141586.5	0.0236677	0.00874787	0.00681933	5	5	5	Adipose (subcutaneous)
ENSG00000237021	RP3-486I3.7	-0.0191564	0.00708192	0.00683101	22	22	22	Adipose (subcutaneous)
ENSG00000161036	LRWD1	0.0107276	0.00396792	0.00685983	84	84	84	Adipose (subcutaneous)
ENSG00000188895	MSL1	-0.0158309	0.00586479	0.00694825	6	6	6	Adipose (subcutaneous)
ENSG00000165178	NCF1C	-0.031961	0.011878	0.0071287	36	36	35	Adipose (subcutaneous)
ENSG00000142632	ARHGEF19	-0.00782733	0.00291055	0.00716025	27	27	27	Adipose (subcutaneous)
ENSG00000205746	RP11-1212A22.1	-0.0157273	0.00585306	0.00720907	43	43	43	Adipose (subcutaneous)
ENSG00000165280	VCP	-0.020237	0.00753663	0.00724955	12	12	12	Adipose (subcutaneous)
ENSG00000168393	DTYMK	0.0235394	0.0087683	0.00726157	10	10	10	Adipose (subcutaneous)
ENSG00000115041	KCNIP3	-0.0177739	0.00662492	0.00729906	18	18	18	Adipose (subcutaneous)
ENSG00000213625	LEPROT	-0.0196463	0.00732703	0.00733252	61	61	61	Adipose (subcutaneous)
ENSG00000161904	LEMD2	-0.0270551	0.0100903	0.00733381	16	16	16	Adipose (subcutaneous)
ENSG00000112293	GPLD1	-0.0237614	0.00886253	0.00733793	39	39	39	Adipose (subcutaneous)
ENSG00000164078	MST1R	-0.0176666	0.00659009	0.0073451	38	38	38	Adipose (subcutaneous)
ENSG00000176720	BOK	-0.0124744	0.00465412	0.00735574	25	25	25	Adipose (subcutaneous)
ENSG00000111801	BTN3A3	0.0100333	0.00374392	0.00736458	117	117	117	Adipose (subcutaneous)
ENSG00000184144	CNTN2	-0.0466831	0.0174277	0.00739136	7	7	7	Adipose (subcutaneous)
ENSG00000115221	ITGB6	0.00962847	0.003595	0.00739974	39	39	39	Adipose (subcutaneous)
ENSG00000256210	AC005255.3	0.0214982	0.0080523	0.00758924	23	23	23	Adipose (subcutaneous)
ENSG00000108468	CBX1	-0.018225	0.00683069	0.00762801	37	37	37	Adipose (subcutaneous)
ENSG00000105576	TNPO2	-0.0238382	0.00893562	0.00763571	8	8	8	Adipose (subcutaneous)
ENSG00000125445	MRPS7	0.0174352	0.00653826	0.00766139	17	17	17	Adipose (subcutaneous)
ENSG00000248333	CDK11B	-0.0306969	0.011512	0.00766415	4	4	4	Adipose (subcutaneous)
ENSG00000124713	GNMT	-0.0132797	0.00498028	0.00766532	18	18	18	Adipose (subcutaneous)
ENSG00000159433	STARD9	0.0363862	0.0136473	0.00767193	25	25	24	Adipose (subcutaneous)
ENSG00000060642	PIGV	-0.0370431	0.0139007	0.00770258	29	29	29	Adipose (subcutaneous)
ENSG00000134265	NAPG	-0.00873345	0.00327821	0.00771957	20	20	20	Adipose (subcutaneous)
ENSG00000129465	RIPK3	0.0213725	0.00802352	0.00772801	25	25	25	Adipose (subcutaneous)
ENSG00000132906	CASP9	0.0130265	0.0048915	0.00774288	32	32	32	Adipose (subcutaneous)
ENSG00000119383	PPP2R4	-0.0129001	0.0048457	0.00776372	50	50	50	Adipose (subcutaneous)
ENSG00000176485	PLA2G16	0.0171853	0.00646081	0.00781587	21	21	21	Adipose (subcutaneous)
ENSG00000167005	NUDT21	0.0543924	0.0204622	0.00785609	2	2	2	Adipose (subcutaneous)
ENSG00000257210	RP11-202G11.1	0.0154264	0.00580407	0.00786371	38	38	38	Adipose (subcutaneous)
ENSG00000099998	GGT5	0.0331575	0.0124849	0.00791184	8	8	8	Adipose (subcutaneous)
ENSG00000156042	TTC18	0.0300692	0.0113294	0.00795208	73	73	73	Adipose (subcutaneous)
ENSG00000001631	KRIT1	0.0329984	0.0124437	0.00800605	21	21	21	Adipose (subcutaneous)
ENSG00000175264	CHST1	-0.0181577	0.00684849	0.00801719	28	28	28	Adipose (subcutaneous)
ENSG00000103051	COG4	0.0221655	0.00837088	0.00809848	11	11	11	Adipose (subcutaneous)
ENSG00000167526	RPL13	-0.0157083	0.00593475	0.00812475	15	15	15	Adipose (subcutaneous)
ENSG00000101442	ACTR5	0.0369779	0.013972	0.00813115	11	11	11	Adipose (subcutaneous)
ENSG00000238181	AHCYP2	-0.0250519	0.00947231	0.00817523	18	18	18	Adipose (subcutaneous)
ENSG00000162407	PPAP2B	0.0326368	0.0123485	0.00821807	21	21	21	Adipose (subcutaneous)
ENSG00000231942	HNRNPA1P36	-0.0425587	0.0161067	0.00823449	32	32	32	Adipose (subcutaneous)
ENSG00000237753	AC079922.3	0.0109699	0.00415168	0.00823492	15	15	15	Adipose (subcutaneous)
ENSG00000251411	RP11-397E7.4	-0.0406456	0.0154181	0.00838351	8	8	8	Adipose (subcutaneous)
ENSG00000229694	RP11-305L7.6	-0.037826	0.0143563	0.00841877	8	8	8	Adipose (subcutaneous)
ENSG00000169418	NPR1	0.0374976	0.0142398	0.00845597	10	10	10	Adipose (subcutaneous)
ENSG00000137502	RAB30	-0.0155919	0.00592148	0.00846054	64	64	64	Adipose (subcutaneous)
ENSG00000259015	RP11-109N23.6	-0.0158821	0.00603363	0.00848197	31	31	31	Adipose (subcutaneous)
ENSG00000130948	HSD17B3	0.013584	0.00516405	0.0085262	60	60	60	Adipose (subcutaneous)
ENSG00000116741	RGS2	0.0212718	0.00808759	0.00853396	18	18	18	Adipose (subcutaneous)
ENSG00000228653	HNRNPCP7	0.0107155	0.0040759	0.00856365	44	44	43	Adipose (subcutaneous)
ENSG00000215262	KCNU1	0.0110827	0.00421582	0.00856748	19	19	19	Adipose (subcutaneous)
ENSG00000166949	SMAD3	-0.0337777	0.0128497	0.00857213	18	18	18	Adipose (subcutaneous)
ENSG00000183520	UTP11L	0.0289146	0.011002	0.00858552	23	23	23	Adipose (subcutaneous)
ENSG00000233609	RP11-62H7.2	0.0151344	0.00575992	0.0086003	43	43	43	Adipose (subcutaneous)
ENSG00000054938	CHRDL2	0.0322609	0.0122792	0.00860678	21	21	21	Adipose (subcutaneous)
ENSG00000103479	RBL2	-0.00777911	0.00296169	0.00862488	56	56	56	Adipose (subcutaneous)
ENSG00000163221	S100A12	0.0270618	0.0103167	0.00871327	22	22	22	Adipose (subcutaneous)
ENSG00000171791	BCL2	0.0160839	0.00613449	0.00874457	63	63	63	Adipose (subcutaneous)
ENSG00000254004	ZNF260	-0.0439627	0.0167682	0.00874684	6	6	6	Adipose (subcutaneous)
ENSG00000264538	SUZ12P	-0.0105787	0.0040354	0.00875505	17	17	17	Adipose (subcutaneous)
ENSG00000108953	YWHAE	0.214056	0.081726	0.008814	1	1	1	Adipose (subcutaneous)
ENSG00000008441	NFIX	0.0232915	0.00889344	0.00882019	45	45	45	Adipose (subcutaneous)
ENSG00000138722	MMRN1	-0.0264578	0.0101072	0.00885233	3	3	3	Adipose (subcutaneous)
ENSG00000181915	ADO	-0.0365964	0.0139846	0.00887332	14	14	14	Adipose (subcutaneous)
ENSG00000242600	MBL1P	-0.00995265	0.0038056	0.00891586	59	59	58	Adipose (subcutaneous)
ENSG00000214544	GTF2IRD2P1	0.0330106	0.0126283	0.00894851	16	16	16	Adipose (subcutaneous)
ENSG00000185442	FAM174B	0.0108926	0.00417297	0.00904694	60	60	60	Adipose (subcutaneous)
ENSG00000130158	DOCK6	-0.0260181	0.00996825	0.00905155	14	14	14	Adipose (subcutaneous)
ENSG00000146109	ABT1	0.0215735	0.00827376	0.00912149	82	82	82	Adipose (subcutaneous)
ENSG00000127022	CANX	0.0141338	0.00542186	0.00913857	40	40	40	Adipose (subcutaneous)
ENSG00000114626	ABTB1	0.0250477	0.00961619	0.0091944	31	31	31	Adipose (subcutaneous)
ENSG00000197498	RPF2	-0.0143476	0.00551058	0.00922356	42	42	41	Adipose (subcutaneous)
ENSG00000127054	CPSF3L	0.0276358	0.0106165	0.00923837	6	6	6	Adipose (subcutaneous)
ENSG00000074370	ATP2A3	-0.0283223	0.0108831	0.0092571	19	19	19	Adipose (subcutaneous)
ENSG00000105953	OGDH	-0.0440656	0.0169334	0.00926059	13	13	13	Adipose (subcutaneous)
ENSG00000196284	SUPT3H	-0.0310302	0.0119296	0.00929209	23	23	23	Adipose (subcutaneous)
ENSG00000186446	ZNF501	0.0131914	0.005073	0.0093138	25	25	25	Adipose (subcutaneous)
ENSG00000165915	SLC39A13	-0.0429191	0.0165131	0.00934688	13	13	13	Adipose (subcutaneous)
ENSG00000166971	AKTIP	-0.0607726	0.0233832	0.00935014	16	16	16	Adipose (subcutaneous)
ENSG00000168778	TCTN2	0.00818747	0.00315045	0.00935434	69	69	69	Adipose (subcutaneous)
ENSG00000196376	SLC35F1	-0.0340852	0.0131256	0.00940848	20	20	20	Adipose (subcutaneous)
ENSG00000162836	ACP6	0.00824902	0.00317858	0.00945381	55	55	55	Adipose (subcutaneous)
ENSG00000182472	CAPN12	-0.00918925	0.00354523	0.0095419	21	21	21	Adipose (subcutaneous)
ENSG00000262877	RP11-1055B8.4	-0.00883155	0.00340739	0.0095453	39	39	39	Adipose (subcutaneous)
ENSG00000152672	CLEC4F	0.0171988	0.00663571	0.00954599	12	12	12	Adipose (subcutaneous)
ENSG00000157036	EXOG	-0.0408823	0.0157812	0.00958183	8	8	8	Adipose (subcutaneous)
ENSG00000166016	ABTB2	0.0350461	0.0135304	0.009593	12	12	12	Adipose (subcutaneous)
ENSG00000177000	MTHFR	0.0180668	0.00697688	0.00961081	7	7	7	Adipose (subcutaneous)
ENSG00000179913	B3GNT3	-0.0135866	0.00524759	0.0096225	20	20	20	Adipose (subcutaneous)
ENSG00000269165	AC069547.1	-0.0447633	0.0173	0.00966806	4	4	3	Adipose (subcutaneous)
ENSG00000141401	IMPA2	-0.0134463	0.00520495	0.00978404	14	14	14	Adipose (subcutaneous)
ENSG00000121101	TEX14	-0.0170958	0.00662836	0.00990338	29	29	29	Adipose (subcutaneous)
ENSG00000138039	LHCGR	0.0196313	0.00761528	0.0099408	27	27	27	Adipose (subcutaneous)
ENSG00000108294	PSMB3	-0.0159607	0.00619296	0.00995926	32	32	32	Adipose (subcutaneous)
ENSG00000126602	TRAP1	-0.00670459	0.00260373	0.0100242	48	48	48	Adipose (subcutaneous)
ENSG00000141084	RANBP10	0.0226804	0.00882589	0.0101768	8	8	8	Adipose (subcutaneous)
ENSG00000175416	CLTB	-0.0203326	0.0079182	0.0102336	19	19	19	Adipose (subcutaneous)
ENSG00000023041	ZDHHC6	0.0152741	0.0059554	0.010325	77	77	77	Adipose (subcutaneous)
ENSG00000253719	ATXN7L3B	0.0407851	0.0159046	0.0103366	27	27	27	Adipose (subcutaneous)
ENSG00000233297	RASA4DP	-0.0111319	0.00434156	0.0103464	37	37	37	Adipose (subcutaneous)
ENSG00000129484	PARP2	-0.018428	0.00718722	0.0103474	28	28	28	Adipose (subcutaneous)
ENSG00000159352	PSMD4	-0.0417833	0.0163061	0.0103943	5	5	5	Adipose (subcutaneous)
ENSG00000267058	RP11-15A1.3	0.0158007	0.00616679	0.0104007	40	40	40	Adipose (subcutaneous)
ENSG00000176148	TCP11L1	-0.0115802	0.00452028	0.0104122	45	45	45	Adipose (subcutaneous)
ENSG00000116176	TPSG1	-0.0155045	0.00605434	0.0104403	17	17	17	Adipose (subcutaneous)
ENSG00000180357	ZNF609	0.0226033	0.00883086	0.0104798	47	47	47	Adipose (subcutaneous)
ENSG00000104825	NFKBIB	-0.0441033	0.0172359	0.0105031	12	12	12	Adipose (subcutaneous)
ENSG00000267279	RP11-879F14.2	0.0332771	0.0130064	0.0105122	8	8	8	Adipose (subcutaneous)
ENSG00000169413	RNASE6	0.0327497	0.0128035	0.0105316	7	7	7	Adipose (subcutaneous)
ENSG00000070614	NDST1	-0.0255945	0.0100065	0.010534	40	40	40	Adipose (subcutaneous)
ENSG00000157837	SPPL3	0.01542	0.00603098	0.0105638	28	28	28	Adipose (subcutaneous)
ENSG00000100393	EP300	0.0518969	0.020298	0.0105655	6	6	6	Adipose (subcutaneous)
ENSG00000100197	CYP2D6	-0.0081623	0.00319498	0.0106271	42	42	42	Adipose (subcutaneous)
ENSG00000183831	ANKRD45	0.0467489	0.0183122	0.0106836	7	7	7	Adipose (subcutaneous)
ENSG00000124587	PEX6	0.00644798	0.0025273	0.0107313	25	25	25	Adipose (subcutaneous)
ENSG00000196867	ZFP28	0.0157156	0.00616495	0.0107976	15	15	15	Adipose (subcutaneous)
ENSG00000139899	CBLN3	-0.00686797	0.00269461	0.0108102	10	10	10	Adipose (subcutaneous)
ENSG00000103642	LACTB	0.0132374	0.00519469	0.0108263	7	7	7	Adipose (subcutaneous)
ENSG00000248487	ABHD14A	0.0193593	0.00759785	0.0108345	14	14	14	Adipose (subcutaneous)
ENSG00000240875	LINC00886	-0.00754626	0.00296228	0.0108515	24	24	24	Adipose (subcutaneous)
ENSG00000198515	CNGA1	0.00795273	0.00312317	0.010885	20	20	20	Adipose (subcutaneous)
ENSG00000066136	NFYC	0.0571022	0.0224268	0.0108915	29	29	29	Adipose (subcutaneous)
ENSG00000234902	AC007879.2	0.0287319	0.0112865	0.0109064	18	18	18	Adipose (subcutaneous)
ENSG00000182851	GPIHBP1	0.0192028	0.00754807	0.0109571	9	9	9	Adipose (subcutaneous)
ENSG00000116157	GPX7	-0.00706312	0.00277748	0.0109907	21	21	21	Adipose (subcutaneous)
ENSG00000172789	HOXC5	0.0257039	0.0101162	0.0110577	27	27	27	Adipose (subcutaneous)
ENSG00000108384	RAD51C	0.0100719	0.0039641	0.0110606	28	28	28	Adipose (subcutaneous)
ENSG00000131042	LILRB2	-0.0250305	0.00985182	0.0110631	14	14	14	Adipose (subcutaneous)
ENSG00000176155	CCDC57	0.011443	0.00450451	0.0110744	36	36	36	Adipose (subcutaneous)
ENSG00000156113	KCNMA1	-0.0143023	0.00563387	0.0111288	22	22	22	Adipose (subcutaneous)
ENSG00000197935	ZNF311	-0.0177625	0.00701485	0.0113373	58	58	58	Adipose (subcutaneous)
ENSG00000203871	C6orf164	-0.0108828	0.00429919	0.0113624	61	61	61	Adipose (subcutaneous)
ENSG00000186998	EMID1	0.0348688	0.013775	0.0113637	27	27	27	Adipose (subcutaneous)
ENSG00000154305	MIA3	-0.0316418	0.0125022	0.0113774	25	25	25	Adipose (subcutaneous)
ENSG00000242259	C22orf39	-0.0241354	0.0095374	0.0113864	15	15	15	Adipose (subcutaneous)
ENSG00000266907	AC006116.22	0.0292693	0.0115743	0.0114449	15	15	14	Adipose (subcutaneous)
ENSG00000143924	EML4	0.0123663	0.00489237	0.0114819	17	17	17	Adipose (subcutaneous)
ENSG00000033867	SLC4A7	-0.0252291	0.00998663	0.0115275	28	28	28	Adipose (subcutaneous)
ENSG00000186577	C6orf1	-0.0292596	0.0115993	0.0116518	28	28	28	Adipose (subcutaneous)
ENSG00000122687	FTSJ2	0.0140457	0.00556848	0.0116573	31	31	31	Adipose (subcutaneous)
ENSG00000099994	SUSD2	0.0142924	0.0056683	0.0116868	37	37	37	Adipose (subcutaneous)
ENSG00000172500	FIBP	0.0363869	0.0144348	0.0117096	18	18	18	Adipose (subcutaneous)
ENSG00000116035	VAX2	0.053055	0.0210531	0.0117335	9	9	9	Adipose (subcutaneous)
ENSG00000140323	DISP2	0.00722175	0.00286677	0.0117647	52	52	52	Adipose (subcutaneous)
ENSG00000245954	RP11-18H21.1	0.00936189	0.00371736	0.0117881	44	44	44	Adipose (subcutaneous)
ENSG00000181555	SETD2	-0.0254802	0.0101253	0.0118529	37	37	37	Adipose (subcutaneous)
ENSG00000196381	ZNF781	0.00888554	0.00353256	0.0118921	62	62	62	Adipose (subcutaneous)
ENSG00000198056	PRIM1	0.0290837	0.0115802	0.0120222	15	15	15	Adipose (subcutaneous)
ENSG00000182093	WRB	0.00737305	0.00293575	0.012023	14	14	14	Adipose (subcutaneous)
ENSG00000130300	PLVAP	-0.0103504	0.00412291	0.0120578	17	17	17	Adipose (subcutaneous)
ENSG00000189164	ZNF527	-0.023964	0.00954778	0.0120763	10	10	10	Adipose (subcutaneous)
ENSG00000126790	L3HYPDH	0.00683206	0.00272561	0.0121892	71	71	71	Adipose (subcutaneous)
ENSG00000146243	IRAK1BP1	-0.0118737	0.00473881	0.0122238	32	32	32	Adipose (subcutaneous)
ENSG00000136383	ALPK3	-0.0412234	0.0164554	0.0122396	14	14	14	Adipose (subcutaneous)
ENSG00000172935	MRGPRF	0.0137435	0.00548781	0.0122668	35	35	35	Adipose (subcutaneous)
ENSG00000102890	ELMO3	-0.0157184	0.00628347	0.0123653	33	33	33	Adipose (subcutaneous)
ENSG00000110203	FOLR3	-0.0161318	0.00644965	0.0123775	12	12	12	Adipose (subcutaneous)
ENSG00000091542	ALKBH5	0.0172453	0.0068963	0.0123961	8	8	8	Adipose (subcutaneous)
ENSG00000249244	RP11-548H18.2	0.0376265	0.0150669	0.0125147	16	16	15	Adipose (subcutaneous)
ENSG00000158985	CDC42SE2	0.0266751	0.0106947	0.0126231	10	10	10	Adipose (subcutaneous)
ENSG00000222011	FAM185A	0.0247672	0.00993695	0.0126871	19	19	18	Adipose (subcutaneous)
ENSG00000131591	C1orf159	-0.0107076	0.00429816	0.0127306	54	54	54	Adipose (subcutaneous)
ENSG00000073350	LLGL2	-0.0168676	0.00677457	0.0127798	44	44	44	Adipose (subcutaneous)
ENSG00000104738	MCM4	0.016431	0.00660074	0.0128007	15	15	15	Adipose (subcutaneous)
ENSG00000266935	CTD-3234P18.2	0.0246803	0.00991556	0.0128085	20	20	20	Adipose (subcutaneous)
ENSG00000102910	LONP2	0.00912527	0.00366773	0.0128467	20	20	20	Adipose (subcutaneous)
ENSG00000270164	AC006129.4	0.0310268	0.0124756	0.0128825	10	10	10	Adipose (subcutaneous)
ENSG00000164919	COX6C	-0.0290166	0.0116742	0.0129359	13	13	13	Adipose (subcutaneous)
ENSG00000085978	ATG16L1	0.0337586	0.0135848	0.012954	12	12	12	Adipose (subcutaneous)
ENSG00000105726	ATP13A1	-0.0199835	0.00804172	0.0129558	11	11	11	Adipose (subcutaneous)
ENSG00000162817	C1orf115	-0.0312321	0.0125737	0.0129942	8	8	8	Adipose (subcutaneous)
ENSG00000166793	YPEL4	-0.0166191	0.00669092	0.0129977	23	23	23	Adipose (subcutaneous)
ENSG00000107338	SHB	-0.031217	0.0125695	0.0130078	19	19	19	Adipose (subcutaneous)
ENSG00000237276	ANO7P1	-0.0197209	0.0079439	0.0130457	7	7	7	Adipose (subcutaneous)
ENSG00000119878	CRIPT	0.00978889	0.00394588	0.0131093	51	51	51	Adipose (subcutaneous)
ENSG00000110665	C11orf21	-0.0163464	0.00659529	0.0131939	42	42	42	Adipose (subcutaneous)
ENSG00000065060	UHRF1BP1	-0.00739259	0.00298297	0.0132021	81	81	80	Adipose (subcutaneous)
ENSG00000188211	NCR3LG1	0.0319099	0.0128908	0.0133086	4	4	4	Adipose (subcutaneous)
ENSG00000266918	RP11-798G7.8	-0.0160965	0.00650266	0.0133099	20	20	19	Adipose (subcutaneous)
ENSG00000254986	DPP3	0.0167889	0.00678369	0.0133279	23	23	23	Adipose (subcutaneous)
ENSG00000151006	PRSS53	-0.0274477	0.0110911	0.0133329	25	25	25	Adipose (subcutaneous)
ENSG00000159640	ACE	-0.0283887	0.0114811	0.0134119	11	11	11	Adipose (subcutaneous)
ENSG00000214439	FAM185BP	0.0155778	0.00630306	0.0134561	56	56	56	Adipose (subcutaneous)
ENSG00000272630	RP11-344N10.5	-0.0421471	0.0170537	0.0134573	2	2	2	Adipose (subcutaneous)
ENSG00000251399	RP11-234K19.1	0.0274251	0.0110981	0.013468	23	23	23	Adipose (subcutaneous)
ENSG00000237854	LINC00674	0.0180589	0.00731657	0.0135787	15	15	15	Adipose (subcutaneous)
ENSG00000112419	PHACTR2	-0.045858	0.0185935	0.0136501	9	9	9	Adipose (subcutaneous)
ENSG00000187145	MRPS21	0.0179783	0.00729064	0.0136653	19	19	19	Adipose (subcutaneous)
ENSG00000088298	EDEM2	0.0113576	0.00461442	0.0138422	26	26	26	Adipose (subcutaneous)
ENSG00000108292	MLLT6	-0.0360586	0.014652	0.0138553	5	5	5	Adipose (subcutaneous)
ENSG00000178038	ALS2CL	-0.0170171	0.00692044	0.0139341	46	46	46	Adipose (subcutaneous)
ENSG00000133710	SPINK5	-0.0100645	0.00409457	0.0139708	29	29	29	Adipose (subcutaneous)
ENSG00000138036	DYNC2LI1	-0.015241	0.00620456	0.0140328	40	40	40	Adipose (subcutaneous)
ENSG00000180016	OR1E1	0.0506608	0.02063	0.0140617	4	4	4	Adipose (subcutaneous)
ENSG00000105996	HOXA2	0.0292073	0.0118981	0.014097	12	12	12	Adipose (subcutaneous)
ENSG00000167969	ECI1	0.0317543	0.0129521	0.0142192	9	9	9	Adipose (subcutaneous)
ENSG00000063241	ISOC2	-0.0543613	0.0221809	0.014253	1	1	1	Adipose (subcutaneous)
ENSG00000158528	PPP1R9A	-0.0288836	0.0117861	0.0142598	11	11	11	Adipose (subcutaneous)
ENSG00000272777	RP11-571L19.8	0.0079162	0.00323065	0.014272	41	41	41	Adipose (subcutaneous)
ENSG00000066230	SLC9A3	0.00822109	0.00335667	0.0143183	30	30	30	Adipose (subcutaneous)
ENSG00000108786	HSD17B1	0.0153651	0.00627366	0.0143194	34	34	34	Adipose (subcutaneous)
ENSG00000215795	RP11-488L18.3	-0.0153949	0.00628756	0.0143465	17	17	17	Adipose (subcutaneous)
ENSG00000011590	ZBTB32	-0.0290421	0.0118696	0.0144146	11	11	11	Adipose (subcutaneous)
ENSG00000117226	GBP3	0.00538367	0.00220047	0.0144212	31	31	31	Adipose (subcutaneous)
ENSG00000170634	ACYP2	0.0357022	0.0145937	0.0144288	8	8	8	Adipose (subcutaneous)
ENSG00000170615	SLC26A5	-0.0432298	0.0176741	0.0144474	22	22	22	Adipose (subcutaneous)
ENSG00000012779	ALOX5	0.013304	0.00543948	0.0144522	21	21	21	Adipose (subcutaneous)
ENSG00000265519	CTD-3157E16.1	0.0265127	0.0108468	0.0145134	4	4	4	Adipose (subcutaneous)
ENSG00000171444	MCC	-0.0294176	0.012045	0.0145937	22	22	22	Adipose (subcutaneous)
ENSG00000125965	GDF5	0.0239728	0.00981826	0.01462	22	22	22	Adipose (subcutaneous)
ENSG00000213760	ATP6V1G2	-0.013542	0.0055469	0.0146318	24	24	24	Adipose (subcutaneous)
ENSG00000131238	PPT1	0.0185549	0.00760276	0.0146647	30	30	30	Adipose (subcutaneous)
ENSG00000233266	HMGB1P31	-0.0139585	0.00572141	0.0146995	53	53	53	Adipose (subcutaneous)
ENSG00000127948	POR	0.0343523	0.0141014	0.0148466	6	6	6	Adipose (subcutaneous)
ENSG00000197980	LEKR1	-0.0171112	0.0070327	0.0149704	26	26	26	Adipose (subcutaneous)
ENSG00000156253	RWDD2B	0.0213574	0.00879558	0.0151739	28	28	28	Adipose (subcutaneous)
ENSG00000249459	ZNF286B	0.027621	0.0113781	0.0152014	18	18	18	Adipose (subcutaneous)
ENSG00000178922	HYI	0.0131553	0.00542003	0.0152177	25	25	25	Adipose (subcutaneous)
ENSG00000172671	ZFAND4	0.0202944	0.00836517	0.0152638	12	12	12	Adipose (subcutaneous)
ENSG00000269676	MUC8	-0.0369867	0.0152568	0.0153388	18	18	18	Adipose (subcutaneous)
ENSG00000158604	TMED4	0.071433	0.0294801	0.015389	1	1	1	Adipose (subcutaneous)
ENSG00000051596	THOC3	-0.0388106	0.0160345	0.0155017	4	4	4	Adipose (subcutaneous)
ENSG00000152359	POC5	-0.0142875	0.00590306	0.015505	11	11	11	Adipose (subcutaneous)
ENSG00000185885	IFITM1	0.0223569	0.0092383	0.0155195	16	16	16	Adipose (subcutaneous)
ENSG00000198203	SULT1C2	-0.00745087	0.00308119	0.0155984	45	45	45	Adipose (subcutaneous)
ENSG00000196562	SULF2	0.0540423	0.0223593	0.0156494	5	5	5	Adipose (subcutaneous)
ENSG00000165282	PIGO	-0.052558	0.0217484	0.0156644	6	6	6	Adipose (subcutaneous)
ENSG00000145715	RASA1	-0.0223816	0.00926265	0.015678	30	30	30	Adipose (subcutaneous)
ENSG00000250411	RP11-257I8.2	-0.0142798	0.00592421	0.0159346	45	45	45	Adipose (subcutaneous)
ENSG00000233393	AP000688.29	-0.0200206	0.00830803	0.0159616	30	30	30	Adipose (subcutaneous)
ENSG00000140511	HAPLN3	0.0198649	0.00824459	0.0159768	11	11	11	Adipose (subcutaneous)
ENSG00000239617	RP11-302B13.1	-0.0133116	0.00553044	0.0160858	44	44	43	Adipose (subcutaneous)
ENSG00000127838	PNKD	0.0323997	0.0134617	0.0160929	8	8	8	Adipose (subcutaneous)
ENSG00000204839	MROH6	-0.0102855	0.00427484	0.0161256	49	49	49	Adipose (subcutaneous)
ENSG00000172955	ADH6	0.0149381	0.00620982	0.0161473	41	41	41	Adipose (subcutaneous)
ENSG00000093183	SEC22C	0.0196699	0.00817826	0.0161658	32	32	32	Adipose (subcutaneous)
ENSG00000185344	ATP6V0A2	0.0105348	0.00438318	0.0162411	95	95	95	Adipose (subcutaneous)
ENSG00000206562	METTL6	0.012726	0.00529577	0.016259	27	27	27	Adipose (subcutaneous)
ENSG00000103710	RASL12	-0.0261644	0.0108957	0.0163341	10	10	10	Adipose (subcutaneous)
ENSG00000168385	2022-09-02	0.00729282	0.0030376	0.016357	23	23	22	Adipose (subcutaneous)
ENSG00000114744	COMMD2	-0.0160927	0.00670545	0.0163975	10	10	10	Adipose (subcutaneous)
ENSG00000119314	PTBP3	0.0354393	0.0147689	0.0164139	9	9	9	Adipose (subcutaneous)
ENSG00000148396	SEC16A	-0.0121183	0.00505367	0.0164885	20	20	20	Adipose (subcutaneous)
ENSG00000165714	LOH12CR1	-0.0228307	0.00952212	0.0165007	26	26	26	Adipose (subcutaneous)
ENSG00000163093	BBS5	-0.0348391	0.0145318	0.0165101	10	10	10	Adipose (subcutaneous)
ENSG00000153208	MERTK	0.00923563	0.00385299	0.0165297	27	27	27	Adipose (subcutaneous)
ENSG00000196196	HRCT1	-0.0122337	0.00510551	0.0165673	44	44	43	Adipose (subcutaneous)
ENSG00000267352	SH3GL1P3	0.0345663	0.0144278	0.0165838	5	5	5	Adipose (subcutaneous)
ENSG00000180185	FAHD1	-0.00696818	0.00290958	0.0166244	77	77	77	Adipose (subcutaneous)
ENSG00000260776	RP11-114H24.2	0.00920831	0.00384773	0.0167032	6	6	6	Adipose (subcutaneous)
ENSG00000164588	HCN1	-0.0195254	0.00816048	0.0167258	20	20	20	Adipose (subcutaneous)
ENSG00000214435	AS3MT	-0.0063234	0.00264339	0.0167498	34	34	34	Adipose (subcutaneous)
ENSG00000182674	KCNB2	-0.020243	0.00846672	0.0168073	76	76	75	Adipose (subcutaneous)
ENSG00000170776	AKAP13	0.0127379	0.00533089	0.0168735	33	33	33	Adipose (subcutaneous)
ENSG00000151148	UBE3B	0.0205022	0.00859616	0.0170772	4	4	4	Adipose (subcutaneous)
ENSG00000159164	SV2A	-0.0280798	0.0117775	0.0171166	5	5	5	Adipose (subcutaneous)
ENSG00000172927	MYEOV	-0.00947706	0.0039764	0.0171569	26	26	26	Adipose (subcutaneous)
ENSG00000183421	RIPK4	0.0408826	0.0171541	0.0171604	8	8	8	Adipose (subcutaneous)
ENSG00000205181	LINC00654	0.01658	0.00695693	0.0171611	35	35	35	Adipose (subcutaneous)
ENSG00000137101	CD72	-0.0357946	0.0150347	0.0172751	2	2	2	Adipose (subcutaneous)
ENSG00000113141	IK	-0.0176557	0.0074292	0.0174761	33	33	33	Adipose (subcutaneous)
ENSG00000267800	RP11-49K24.5	0.0264717	0.0111417	0.0175058	20	20	20	Adipose (subcutaneous)
ENSG00000197375	SLC22A5	-0.0189418	0.00797543	0.0175478	17	17	16	Adipose (subcutaneous)
ENSG00000157450	RNF111	-0.0277994	0.0117052	0.0175503	18	18	18	Adipose (subcutaneous)
ENSG00000265055	AC145343.2	0.0181864	0.00765901	0.0175725	6	6	6	Adipose (subcutaneous)
ENSG00000267130	CTD-2540B15.9	0.0405015	0.0170623	0.0176087	8	8	8	Adipose (subcutaneous)
ENSG00000171840	NINJ2	0.0254063	0.010704	0.0176189	23	23	23	Adipose (subcutaneous)
ENSG00000161180	CCDC116	-0.0206855	0.00871543	0.0176233	37	37	37	Adipose (subcutaneous)
ENSG00000140497	SCAMP2	-0.0170409	0.00718735	0.0177418	31	31	31	Adipose (subcutaneous)
ENSG00000169371	SNUPN	0.0179777	0.00758906	0.0178412	22	22	22	Adipose (subcutaneous)
ENSG00000262468	RP11-95P2.1	0.0538807	0.0227497	0.0178645	3	3	3	Adipose (subcutaneous)
ENSG00000223959	AFG3L1P	0.0245408	0.0103622	0.01787	15	15	15	Adipose (subcutaneous)
ENSG00000129219	PLD2	-0.0130093	0.00549681	0.0179475	29	29	29	Adipose (subcutaneous)
ENSG00000245680	ZNF585B	-0.0111638	0.00472049	0.0180321	23	23	23	Adipose (subcutaneous)
ENSG00000075826	SEC31B	0.00623168	0.00263612	0.0180806	131	131	131	Adipose (subcutaneous)
ENSG00000123352	SPATS2	-0.025151	0.0106409	0.0180981	20	20	20	Adipose (subcutaneous)
ENSG00000204060	FOXO6	0.0247354	0.0104726	0.0181811	24	24	24	Adipose (subcutaneous)
ENSG00000221821	C6orf226	-0.0246376	0.0104336	0.0182071	38	38	38	Adipose (subcutaneous)
ENSG00000166260	COX11	-0.00855223	0.00362211	0.0182198	35	35	35	Adipose (subcutaneous)
ENSG00000136279	DBNL	-0.0107459	0.00455164	0.0182317	37	37	37	Adipose (subcutaneous)
ENSG00000137944	CCBL2	0.00899393	0.0038151	0.0184007	35	35	35	Adipose (subcutaneous)
ENSG00000143207	RFWD2	-0.0285325	0.0121077	0.0184447	26	26	26	Adipose (subcutaneous)
ENSG00000150867	PIP4K2A	-0.0170225	0.00722444	0.0184608	26	26	26	Adipose (subcutaneous)
ENSG00000165511	C10orf25	0.0146965	0.00623799	0.0184742	28	28	28	Adipose (subcutaneous)
ENSG00000198046	ZNF667	0.0173919	0.00738334	0.0184945	33	33	33	Adipose (subcutaneous)
ENSG00000105552	BCAT2	-0.0357767	0.0152013	0.0185962	2	2	2	Adipose (subcutaneous)
ENSG00000178386	ZNF223	0.00914353	0.0038854	0.0186075	28	28	28	Adipose (subcutaneous)
ENSG00000100483	VCPKMT	-0.014094	0.00599878	0.0187997	12	12	12	Adipose (subcutaneous)
ENSG00000120784	ZFP30	0.0134098	0.00571008	0.0188518	51	51	51	Adipose (subcutaneous)
ENSG00000007372	PAX6	-0.013711	0.00583879	0.0188616	59	59	59	Adipose (subcutaneous)
ENSG00000159111	MRPL10	-0.0320447	0.0136468	0.0188671	7	7	7	Adipose (subcutaneous)
ENSG00000111224	PARP11	0.0167641	0.00714681	0.0189927	31	31	31	Adipose (subcutaneous)
ENSG00000228638	FCF1P2	-0.0163382	0.00696675	0.0190184	30	30	30	Adipose (subcutaneous)
ENSG00000102974	CTCF	0.0241288	0.0102907	0.019041	19	19	19	Adipose (subcutaneous)
ENSG00000106484	MEST	0.0226277	0.0096559	0.0191088	7	7	7	Adipose (subcutaneous)
ENSG00000187862	TTC24	-0.0218336	0.00932285	0.0191834	32	32	32	Adipose (subcutaneous)
ENSG00000166997	CNPY4	-0.0146593	0.00626035	0.0192009	26	26	26	Adipose (subcutaneous)
ENSG00000253193	FCGR1C	0.109446	0.0467423	0.0192081	13	13	11	Adipose (subcutaneous)
ENSG00000180257	ZNF816	0.0170306	0.00727502	0.0192339	54	54	54	Adipose (subcutaneous)
ENSG00000143970	ASXL2	-0.0208424	0.00890547	0.019263	48	48	48	Adipose (subcutaneous)
ENSG00000177453	NIM1	0.0294206	0.0125741	0.0192958	27	27	27	Adipose (subcutaneous)
ENSG00000178440	LINC00843	-0.0505952	0.0216319	0.0193397	10	10	10	Adipose (subcutaneous)
ENSG00000064999	ANKS1A	0.0270445	0.0115659	0.0193716	12	12	12	Adipose (subcutaneous)
ENSG00000198794	SCAMP5	-0.0157038	0.0067165	0.0193823	37	37	37	Adipose (subcutaneous)
ENSG00000106683	LIMK1	-0.0313432	0.0134176	0.0194921	9	9	9	Adipose (subcutaneous)
ENSG00000133059	DSTYK	0.0122622	0.00525136	0.0195408	27	27	27	Adipose (subcutaneous)
ENSG00000130177	CDC16	-0.00890438	0.00381345	0.0195439	16	16	16	Adipose (subcutaneous)
ENSG00000158623	COPG2	0.0102749	0.00440046	0.0195455	34	34	34	Adipose (subcutaneous)
ENSG00000068781	STON1-GTF2A1L	0.0074348	0.00318477	0.0195703	56	56	56	Adipose (subcutaneous)
ENSG00000175161	CADM2	0.0137787	0.0059064	0.0196561	94	94	93	Adipose (subcutaneous)
ENSG00000232615	CTD-2012J19.1	0.0074134	0.00317969	0.0197279	56	56	56	Adipose (subcutaneous)
ENSG00000185298	CCDC137	-0.0176139	0.00756225	0.0198494	21	21	21	Adipose (subcutaneous)
ENSG00000182685	BRICD5	-0.0212167	0.00910935	0.0198529	10	10	10	Adipose (subcutaneous)
ENSG00000248265	RP11-834C11.3	-0.00695631	0.00298788	0.0199029	38	38	38	Adipose (subcutaneous)
ENSG00000124920	MYRF	0.015815	0.0067935	0.0199138	36	36	36	Adipose (subcutaneous)
ENSG00000236624	CCDC163P	0.00532295	0.00228664	0.0199202	20	20	20	Adipose (subcutaneous)
ENSG00000104361	NIPAL2	-0.0401694	0.0172568	0.0199259	10	10	10	Adipose (subcutaneous)
ENSG00000237484	AP000476.1	-0.0544537	0.0234012	0.0199671	15	15	15	Adipose (subcutaneous)
ENSG00000044090	CUL7	0.0155759	0.00669878	0.0200621	16	16	16	Adipose (subcutaneous)
ENSG00000087085	ACHE	0.0105254	0.00453306	0.0202369	44	44	44	Adipose (subcutaneous)
ENSG00000167702	KIFC2	-0.0120151	0.00517825	0.0203241	23	23	23	Adipose (subcutaneous)
ENSG00000226524	RP1-102H19.8	-0.0158477	0.00683068	0.0203367	12	12	12	Adipose (subcutaneous)
ENSG00000053254	FOXN3	-0.0201643	0.00869835	0.0204399	17	17	17	Adipose (subcutaneous)
ENSG00000188738	FSIP2	0.0113445	0.00490189	0.0206511	39	39	39	Adipose (subcutaneous)
ENSG00000273257	RP11-177J6.1	0.0361317	0.0156208	0.0207197	9	9	9	Adipose (subcutaneous)
ENSG00000105321	CCDC9	-0.0188196	0.00813675	0.0207277	25	25	25	Adipose (subcutaneous)
ENSG00000226742	HSBP1L1	0.0165825	0.00717306	0.0207902	19	19	19	Adipose (subcutaneous)
ENSG00000166881	TMEM194A	-0.0139312	0.00602637	0.0207943	37	37	37	Adipose (subcutaneous)
ENSG00000213015	ZNF580	-0.0175129	0.00757921	0.0208522	32	32	32	Adipose (subcutaneous)
ENSG00000126432	PRDX5	0.0337753	0.0146183	0.0208615	6	6	6	Adipose (subcutaneous)
ENSG00000109689	STIM2	0.0173752	0.00752158	0.0208854	8	8	8	Adipose (subcutaneous)
ENSG00000197405	C5AR1	-0.0657379	0.0284632	0.0209116	11	11	10	Adipose (subcutaneous)
ENSG00000151692	RNF144A	0.0149799	0.00648833	0.0209573	18	18	18	Adipose (subcutaneous)
ENSG00000119431	HDHD3	0.0083352	0.00361046	0.0209644	72	72	72	Adipose (subcutaneous)
ENSG00000048471	SNX29	-0.0164482	0.00712836	0.0210304	27	27	27	Adipose (subcutaneous)
ENSG00000131849	ZNF132	-0.00960734	0.00416616	0.0211083	17	17	17	Adipose (subcutaneous)
ENSG00000184897	H1FX	0.0370921	0.0160887	0.0211396	14	14	14	Adipose (subcutaneous)
ENSG00000160828	STAG3L2	0.0103368	0.00448474	0.0211736	39	39	38	Adipose (subcutaneous)
ENSG00000188612	SUMO2	0.0254829	0.0110709	0.021347	32	32	32	Adipose (subcutaneous)
ENSG00000137441	FGFBP2	0.0194979	0.00847277	0.0213781	9	9	9	Adipose (subcutaneous)
ENSG00000105227	PRX	-0.0210163	0.00913276	0.0213802	12	12	12	Adipose (subcutaneous)
ENSG00000173597	SULT1B1	-0.0265329	0.0115308	0.021389	15	15	15	Adipose (subcutaneous)
ENSG00000226816	AC005082.12	-0.0123164	0.00535258	0.0213904	18	18	18	Adipose (subcutaneous)
ENSG00000141519	CCDC40	-0.00686352	0.002983	0.0213985	35	35	35	Adipose (subcutaneous)
ENSG00000251485	AC068134.10	-0.0645619	0.0280715	0.0214534	5	5	5	Adipose (subcutaneous)
ENSG00000113597	TRAPPC13	-0.0240945	0.0104785	0.0214812	26	26	26	Adipose (subcutaneous)
ENSG00000048740	CELF2	0.0422422	0.0183841	0.021576	5	5	5	Adipose (subcutaneous)
ENSG00000114857	NKTR	0.00715332	0.00311341	0.0215853	21	21	21	Adipose (subcutaneous)
ENSG00000166004	KIAA1731	-0.048966	0.0213173	0.0216183	12	12	12	Adipose (subcutaneous)
ENSG00000142684	ZNF593	0.0201468	0.00877317	0.0216525	8	8	8	Adipose (subcutaneous)
ENSG00000163879	DNALI1	-0.0168242	0.00732712	0.0216669	28	28	28	Adipose (subcutaneous)
ENSG00000269746	AC009060.1	0.028704	0.0125077	0.0217386	39	39	38	Adipose (subcutaneous)
ENSG00000169592	INO80E	-0.0126879	0.00552978	0.0217636	24	24	24	Adipose (subcutaneous)
ENSG00000163214	DHX57	-0.0192697	0.00839981	0.0217865	25	25	25	Adipose (subcutaneous)
ENSG00000157540	DYRK1A	-0.0258294	0.0112594	0.0217888	33	33	33	Adipose (subcutaneous)
ENSG00000204305	AGER	0.0281635	0.0122791	0.0218126	9	9	9	Adipose (subcutaneous)
ENSG00000155034	FBXL18	0.023607	0.0102957	0.0218537	16	16	16	Adipose (subcutaneous)
ENSG00000146147	MLIP	0.0185148	0.00807564	0.0218665	45	45	45	Adipose (subcutaneous)
ENSG00000073921	PICALM	-0.028144	0.0122867	0.0219864	12	12	12	Adipose (subcutaneous)
ENSG00000116678	LEPR	0.0157084	0.00686035	0.0220363	62	62	62	Adipose (subcutaneous)
ENSG00000119899	SLC17A5	0.0142046	0.00620564	0.0220804	60	60	59	Adipose (subcutaneous)
ENSG00000143774	GUK1	-0.0332752	0.0145455	0.0221569	10	10	10	Adipose (subcutaneous)
ENSG00000089053	ANAPC5	-0.0316348	0.0138373	0.0222433	12	12	12	Adipose (subcutaneous)
ENSG00000125912	NCLN	-0.0105501	0.00461655	0.022296	17	17	17	Adipose (subcutaneous)
ENSG00000073282	TP63	-0.0226576	0.00991725	0.0223321	30	30	30	Adipose (subcutaneous)
ENSG00000133069	TMCC2	0.0200325	0.00876945	0.0223512	10	10	10	Adipose (subcutaneous)
ENSG00000267079	RP11-820I16.1	-0.0111992	0.00490524	0.0224238	23	23	23	Adipose (subcutaneous)
ENSG00000109686	SH3D19	-0.0284683	0.0124703	0.0224374	20	20	20	Adipose (subcutaneous)
ENSG00000237310	GS1-124K5.4	0.00904626	0.00396321	0.0224562	21	21	21	Adipose (subcutaneous)
ENSG00000260135	RP11-212I21.2	0.0133145	0.00583358	0.0224661	20	20	20	Adipose (subcutaneous)
ENSG00000013561	RNF14	-0.0120415	0.00527671	0.0224889	21	21	21	Adipose (subcutaneous)
ENSG00000168961	LGALS9	0.0134888	0.00591283	0.022532	13	13	13	Adipose (subcutaneous)
ENSG00000105137	SYDE1	-0.0247069	0.0108402	0.0226556	34	34	34	Adipose (subcutaneous)
ENSG00000142233	NTN5	-0.0294839	0.0129418	0.0227151	13	13	13	Adipose (subcutaneous)
ENSG00000117586	TNFSF4	0.0195683	0.00859259	0.0227655	33	33	33	Adipose (subcutaneous)
ENSG00000258359	PCNPP1	-0.0503009	0.0221039	0.0228668	9	9	9	Adipose (subcutaneous)
ENSG00000164733	CTSB	0.0141859	0.00623419	0.0228755	23	23	23	Adipose (subcutaneous)
ENSG00000267708	RP11-147L13.7	0.0202551	0.0089016	0.0228792	34	34	34	Adipose (subcutaneous)
ENSG00000263063	RP11-388C12.1	-0.0113837	0.00500386	0.0229064	28	28	28	Adipose (subcutaneous)
ENSG00000186814	ZSCAN30	-0.032496	0.0142887	0.0229512	6	6	6	Adipose (subcutaneous)
ENSG00000083535	PIBF1	0.0163363	0.00718593	0.0230041	58	58	58	Adipose (subcutaneous)
ENSG00000228049	POLR2J2	0.00782859	0.00344584	0.0230927	18	18	18	Adipose (subcutaneous)
ENSG00000105397	TYK2	0.0192143	0.00845856	0.0231118	25	25	25	Adipose (subcutaneous)
ENSG00000267605	CTD-3220F14.1	0.0375309	0.0165385	0.0232496	12	12	12	Adipose (subcutaneous)
ENSG00000240654	C1QTNF9	0.02017	0.00888929	0.0232667	18	18	18	Adipose (subcutaneous)
ENSG00000103415	HMOX2	-0.0133708	0.00589399	0.0232959	14	14	14	Adipose (subcutaneous)
ENSG00000148655	C10orf11	0.0102734	0.0045302	0.0233443	30	30	30	Adipose (subcutaneous)
ENSG00000176842	IRX5	-0.0199119	0.00878264	0.0233788	37	37	37	Adipose (subcutaneous)
ENSG00000113716	HMGXB3	0.0234069	0.0103301	0.0234575	6	6	6	Adipose (subcutaneous)
ENSG00000172638	EFEMP2	0.0151441	0.00668687	0.0235275	34	34	34	Adipose (subcutaneous)
ENSG00000206538	VGLL3	-0.0185215	0.00817858	0.0235348	63	63	63	Adipose (subcutaneous)
ENSG00000106290	TAF6	-0.0215122	0.00950989	0.023692	15	15	15	Adipose (subcutaneous)
ENSG00000132563	REEP2	0.0167047	0.00738511	0.0237006	21	21	21	Adipose (subcutaneous)
ENSG00000164978	NUDT2	0.00623199	0.00275556	0.0237218	32	32	32	Adipose (subcutaneous)
ENSG00000184164	CRELD2	0.0206684	0.0091393	0.0237292	19	19	19	Adipose (subcutaneous)
ENSG00000117174	ZNHIT6	0.0132979	0.00588253	0.0237853	55	55	55	Adipose (subcutaneous)
ENSG00000244754	N4BP2L2	0.0175102	0.00774632	0.0237933	22	22	22	Adipose (subcutaneous)
ENSG00000128268	MGAT3	0.0185272	0.00820106	0.0238756	16	16	16	Adipose (subcutaneous)
ENSG00000170866	LILRA3	0.0102032	0.00451798	0.0239239	7	7	7	Adipose (subcutaneous)
ENSG00000175470	PPP2R2D	0.0213066	0.00944515	0.0240819	18	18	18	Adipose (subcutaneous)
ENSG00000184840	TMED9	0.012162	0.0053917	0.0240902	36	36	36	Adipose (subcutaneous)
ENSG00000124164	VAPB	0.00749375	0.00332296	0.0241245	41	41	41	Adipose (subcutaneous)
ENSG00000168090	COPS6	-0.0331783	0.0147202	0.0242003	17	17	17	Adipose (subcutaneous)
ENSG00000225851	HLA-S	0.00717677	0.00318485	0.0242333	39	39	39	Adipose (subcutaneous)
ENSG00000245958	RP11-33B1.1	-0.00786791	0.00349192	0.0242481	64	64	62	Adipose (subcutaneous)
ENSG00000107554	DNMBP	0.0232794	0.0103337	0.0242731	7	7	7	Adipose (subcutaneous)
ENSG00000179152	TCAIM	0.0187367	0.00831746	0.0242785	32	32	32	Adipose (subcutaneous)
ENSG00000198909	MAP3K3	0.0187074	0.00831826	0.0245149	5	5	5	Adipose (subcutaneous)
ENSG00000222014	RAB6C	-0.0150537	0.00669497	0.0245437	19	19	19	Adipose (subcutaneous)
ENSG00000166924	NYAP1	0.0126153	0.00561183	0.0245776	16	16	16	Adipose (subcutaneous)
ENSG00000231389	HLA-DPA1	0.0235341	0.0104701	0.0245923	16	16	16	Adipose (subcutaneous)
ENSG00000225398	RP11-395L14.5	-0.0129283	0.00575503	0.0246766	23	23	23	Adipose (subcutaneous)
ENSG00000227671	MIR3916	0.00969535	0.00431616	0.0246855	14	14	14	Adipose (subcutaneous)
ENSG00000143748	NVL	0.0320661	0.014279	0.024724	10	10	10	Adipose (subcutaneous)
ENSG00000184465	WDR27	0.0217221	0.00967743	0.0247927	22	22	22	Adipose (subcutaneous)
ENSG00000100372	SLC25A17	0.0230553	0.0102721	0.0248024	11	11	11	Adipose (subcutaneous)
ENSG00000233147	RP11-90C4.1	0.0379829	0.0169281	0.0248468	15	15	15	Adipose (subcutaneous)
ENSG00000257261	RP11-96H19.1	-0.00777409	0.00346542	0.0248754	44	44	44	Adipose (subcutaneous)
ENSG00000172543	CTSW	-0.00942194	0.00420266	0.0249679	12	12	12	Adipose (subcutaneous)
ENSG00000073146	MOV10L1	0.0140455	0.00626642	0.0250009	22	22	22	Adipose (subcutaneous)
ENSG00000154898	CCDC144CP	-0.0124069	0.00553545	0.0250034	25	25	25	Adipose (subcutaneous)
ENSG00000267475	CTD-2538C1.2	0.0292422	0.0130487	0.0250255	22	22	22	Adipose (subcutaneous)
ENSG00000231739	GAPDHP59	-0.0242215	0.0108159	0.0251272	30	30	30	Adipose (subcutaneous)
ENSG00000074201	CLNS1A	-0.0118129	0.00527515	0.0251328	28	28	28	Adipose (subcutaneous)
ENSG00000183134	PTGDR2	-0.0151295	0.00676132	0.025243	17	17	17	Adipose (subcutaneous)
ENSG00000272983	RP11-508N22.12	0.0124598	0.00557646	0.0254595	35	35	35	Adipose (subcutaneous)
ENSG00000255423	EBLN2	0.0456296	0.020423	0.0254686	5	5	5	Adipose (subcutaneous)
ENSG00000178695	KCTD12	0.0138368	0.006194	0.0254897	71	71	71	Adipose (subcutaneous)
ENSG00000007080	CCDC124	-0.0132678	0.00593994	0.0255055	23	23	23	Adipose (subcutaneous)
ENSG00000170852	KBTBD2	0.014324	0.00641658	0.025592	55	55	55	Adipose (subcutaneous)
ENSG00000053372	MRTO4	-0.040458	0.0181352	0.0256871	18	18	18	Adipose (subcutaneous)
ENSG00000178149	DALRD3	0.0216872	0.0097306	0.0258298	16	16	16	Adipose (subcutaneous)
ENSG00000204540	PSORS1C1	-0.00600009	0.00269302	0.0258795	58	58	58	Adipose (subcutaneous)
ENSG00000138134	STAMBPL1	0.01608	0.00722241	0.0259872	31	31	31	Adipose (subcutaneous)
ENSG00000177764	ZCCHC3	0.0483234	0.0217156	0.026062	2	2	2	Adipose (subcutaneous)
ENSG00000185561	TLCD2	-0.01949	0.00875866	0.0260658	13	13	13	Adipose (subcutaneous)
ENSG00000135441	BLOC1S1	-0.037969	0.0170686	0.0261148	16	16	15	Adipose (subcutaneous)
ENSG00000132386	SERPINF1	-0.0267681	0.0120352	0.0261379	10	10	10	Adipose (subcutaneous)
ENSG00000213906	LTB4R2	-0.0170971	0.00769198	0.0262351	40	40	40	Adipose (subcutaneous)
ENSG00000134852	CLOCK	0.0266438	0.0119898	0.0262692	8	8	8	Adipose (subcutaneous)
ENSG00000175764	TTLL11	0.00731188	0.00329156	0.0263238	142	142	142	Adipose (subcutaneous)
ENSG00000125458	NT5C	-0.0197233	0.0088805	0.0263536	13	13	13	Adipose (subcutaneous)
ENSG00000184428	TOP1MT	-0.0101047	0.0045519	0.0264264	22	22	22	Adipose (subcutaneous)
ENSG00000204381	LAYN	0.0464622	0.0209337	0.026453	1	1	1	Adipose (subcutaneous)
ENSG00000146281	PM20D2	0.0394032	0.0177637	0.0265418	19	19	19	Adipose (subcutaneous)
ENSG00000141295	SCRN2	0.00727062	0.00327818	0.0265626	33	33	33	Adipose (subcutaneous)
ENSG00000184584	TMEM173	-0.0343478	0.0154984	0.0266766	5	5	5	Adipose (subcutaneous)
ENSG00000130489	SCO2	0.017165	0.00774607	0.0266939	24	24	24	Adipose (subcutaneous)
ENSG00000163728	TTC14	-0.0146018	0.00659045	0.0267187	16	16	15	Adipose (subcutaneous)
ENSG00000226491	FTOP1	-0.0137971	0.00623062	0.026801	19	19	19	Adipose (subcutaneous)
ENSG00000100079	LGALS2	0.0131782	0.00595254	0.0268373	14	14	14	Adipose (subcutaneous)
ENSG00000124019	FAM124B	-0.0319491	0.0144368	0.0268951	22	22	22	Adipose (subcutaneous)
ENSG00000188157	AGRN	-0.0174138	0.00787351	0.0269877	16	16	16	Adipose (subcutaneous)
ENSG00000204516	MICB	-0.00702097	0.00317497	0.0270115	75	75	75	Adipose (subcutaneous)
ENSG00000166900	STX3	0.0185083	0.0083715	0.0270445	15	15	15	Adipose (subcutaneous)
ENSG00000271912	RP11-661A12.14	-0.0245438	0.0111017	0.0270485	8	8	8	Adipose (subcutaneous)
ENSG00000239697	TNFSF12	-0.016467	0.00745186	0.0271202	24	24	24	Adipose (subcutaneous)
ENSG00000145337	PYURF	-0.0126723	0.00573503	0.0271306	37	37	37	Adipose (subcutaneous)
ENSG00000170667	RASA4B	0.0385757	0.017466	0.0272018	6	6	6	Adipose (subcutaneous)
ENSG00000163346	PBXIP1	0.0198846	0.00900417	0.027218	34	34	34	Adipose (subcutaneous)
ENSG00000267547	RP11-686D22.4	0.0103958	0.00470788	0.0272316	28	28	28	Adipose (subcutaneous)
ENSG00000075618	FSCN1	0.0233797	0.0105956	0.0273452	21	21	21	Adipose (subcutaneous)
ENSG00000129480	DTD2	-0.0175978	0.00797622	0.0273646	28	28	28	Adipose (subcutaneous)
ENSG00000122696	SLC25A51	0.010162	0.00460639	0.0273793	28	28	28	Adipose (subcutaneous)
ENSG00000270777	RP11-103J8.2	0.0109628	0.00497025	0.0274065	97	97	97	Adipose (subcutaneous)
ENSG00000124198	ARFGEF2	-0.0354114	0.0160558	0.0274181	16	16	14	Adipose (subcutaneous)
ENSG00000050628	PTGER3	0.037999	0.0172395	0.0275116	10	10	10	Adipose (subcutaneous)
ENSG00000267623	AC022153.1	0.011383	0.00516474	0.0275251	39	39	39	Adipose (subcutaneous)
ENSG00000133433	GSTT2B	-0.00835094	0.0037926	0.0276721	44	44	44	Adipose (subcutaneous)
ENSG00000167642	SPINT2	-0.017175	0.00780147	0.0277002	15	15	15	Adipose (subcutaneous)
ENSG00000186510	CLCNKA	-0.030986	0.0140809	0.0277668	23	23	23	Adipose (subcutaneous)
ENSG00000157259	GATAD1	-0.0105418	0.00479833	0.0280219	34	34	34	Adipose (subcutaneous)
ENSG00000198673	FAM19A2	0.011016	0.00501456	0.0280346	79	79	78	Adipose (subcutaneous)
ENSG00000070061	IKBKAP	0.0169409	0.0077136	0.0280744	19	19	19	Adipose (subcutaneous)
ENSG00000205578	POM121B	-0.0199987	0.00910645	0.0280845	20	20	20	Adipose (subcutaneous)
ENSG00000174529	TMEM81	-0.017656	0.00804457	0.0281797	18	18	18	Adipose (subcutaneous)
ENSG00000106868	SUSD1	0.00808429	0.00368414	0.0282103	25	25	25	Adipose (subcutaneous)
ENSG00000214796	RP11-480I12.5	-0.0225754	0.0102902	0.0282442	22	22	22	Adipose (subcutaneous)
ENSG00000254689	RP11-354A14.1	-0.020121	0.00917378	0.0282848	16	16	16	Adipose (subcutaneous)
ENSG00000175581	MRPL48	0.0100844	0.00459995	0.0283596	34	34	34	Adipose (subcutaneous)
ENSG00000184616	AC004166.6	-0.0167566	0.00764596	0.0284116	9	9	9	Adipose (subcutaneous)
ENSG00000100554	ATP6V1D	-0.0159865	0.00730659	0.0286729	88	88	88	Adipose (subcutaneous)
ENSG00000223768	LINC00205	-0.0226299	0.0103439	0.0286881	20	20	20	Adipose (subcutaneous)
ENSG00000213809	KLRK1	-0.011995	0.00548303	0.028694	59	59	58	Adipose (subcutaneous)
ENSG00000069275	NUCKS1	0.0188968	0.00864271	0.0287829	37	37	36	Adipose (subcutaneous)
ENSG00000085982	USP40	-0.0099645	0.00455743	0.028784	37	37	37	Adipose (subcutaneous)
ENSG00000015133	CCDC88C	0.0154018	0.0070443	0.028785	48	48	48	Adipose (subcutaneous)
ENSG00000238008	AC132515.1	0.0281678	0.0128847	0.0288047	14	14	14	Adipose (subcutaneous)
ENSG00000213024	NUP62	-0.0237809	0.0108835	0.0288863	6	6	6	Adipose (subcutaneous)
ENSG00000223510	CDRT15	-0.00867874	0.00397337	0.0289457	49	49	49	Adipose (subcutaneous)
ENSG00000184508	HDDC3	0.0292806	0.0134108	0.029009	12	12	12	Adipose (subcutaneous)
ENSG00000168395	ING5	-0.0235641	0.010805	0.0291944	4	4	4	Adipose (subcutaneous)
ENSG00000173327	MAP3K11	-0.00964206	0.00442261	0.0292448	11	11	11	Adipose (subcutaneous)
ENSG00000179296	CTGLF12P	-0.00988343	0.00453361	0.0292548	65	65	65	Adipose (subcutaneous)
ENSG00000264575	LINC00526	-0.0302045	0.0138567	0.0292737	8	8	8	Adipose (subcutaneous)
ENSG00000112977	DAP	-0.010344	0.00474552	0.029276	19	19	19	Adipose (subcutaneous)
ENSG00000155330	C16orf87	0.0276553	0.0126894	0.0293014	13	13	13	Adipose (subcutaneous)
ENSG00000152219	ARL14EP	0.0178865	0.0082118	0.0293949	29	29	29	Adipose (subcutaneous)
ENSG00000254321	RP11-495O10.1	0.0176093	0.00808454	0.0293956	28	28	28	Adipose (subcutaneous)
ENSG00000267270	AC139100.2	0.027063	0.0124252	0.0294001	5	5	5	Adipose (subcutaneous)
ENSG00000110768	GTF2H1	0.00807759	0.00370959	0.029444	34	34	34	Adipose (subcutaneous)
ENSG00000251429	RP11-597D13.7	0.0326268	0.0149889	0.0295003	10	10	10	Adipose (subcutaneous)
ENSG00000204789	ZNF204P	0.0117182	0.00538709	0.0296127	56	56	56	Adipose (subcutaneous)
ENSG00000131620	ANO1	-0.0291689	0.0134138	0.0296648	6	6	6	Adipose (subcutaneous)
ENSG00000196388	INCA1	-0.024055	0.0110655	0.0297142	16	16	16	Adipose (subcutaneous)
ENSG00000272537	GS1-166A23.1	0.0185327	0.00852939	0.0297947	11	11	11	Adipose (subcutaneous)
ENSG00000073417	PDE8A	-0.0257308	0.0118448	0.0298307	7	7	7	Adipose (subcutaneous)
ENSG00000231768	RP5-855F14.1	0.040516	0.0186512	0.0298336	11	11	11	Adipose (subcutaneous)
ENSG00000111364	DDX55	-0.0104332	0.00480648	0.0299574	22	22	22	Adipose (subcutaneous)
ENSG00000139636	LMBR1L	-0.0113334	0.00522119	0.0299575	83	83	82	Adipose (subcutaneous)
ENSG00000231106	AP000688.8	0.00710305	0.00327249	0.0299665	30	30	30	Adipose (subcutaneous)
ENSG00000164062	APEH	0.0176949	0.00815458	0.0300119	20	20	20	Adipose (subcutaneous)
ENSG00000213213	KIAA1984	0.0144488	0.00666618	0.030199	30	30	30	Adipose (subcutaneous)
ENSG00000111725	PRKAB1	0.0140497	0.00648439	0.0302582	50	50	50	Adipose (subcutaneous)
ENSG00000171757	LRRC34	0.0109259	0.00504895	0.0304654	46	46	46	Adipose (subcutaneous)
ENSG00000166278	C2	-0.0237068	0.0109591	0.0305249	22	22	22	Adipose (subcutaneous)
ENSG00000114770	ABCC5	-0.0449037	0.020776	0.0306705	5	5	5	Adipose (subcutaneous)
ENSG00000256885	AP001877.1	0.00984823	0.00455663	0.0306725	47	47	47	Adipose (subcutaneous)
ENSG00000227450	CTB-58E17.5	-0.0561917	0.0260133	0.030764	1	1	1	Adipose (subcutaneous)
ENSG00000170561	IRX2	0.0160211	0.00741822	0.030796	69	69	69	Adipose (subcutaneous)
ENSG00000136870	ZNF189	-0.0165357	0.00765885	0.0308482	21	21	21	Adipose (subcutaneous)
ENSG00000141429	GALNT1	0.0108193	0.00501258	0.0308939	69	69	68	Adipose (subcutaneous)
ENSG00000184319	AC002055.4	0.012507	0.0057969	0.0309639	18	18	18	Adipose (subcutaneous)
ENSG00000037757	MRI1	-0.00812695	0.00376996	0.0311063	18	18	18	Adipose (subcutaneous)
ENSG00000164114	MAP9	-0.0135476	0.00628773	0.0311927	22	22	22	Adipose (subcutaneous)
ENSG00000224635	RP4-564F22.5	-0.00737453	0.00342438	0.0312763	27	27	27	Adipose (subcutaneous)
ENSG00000065600	TMEM206	0.0481084	0.0223447	0.0313177	6	6	6	Adipose (subcutaneous)
ENSG00000100568	VTI1B	-0.0165979	0.00771061	0.0313498	45	45	44	Adipose (subcutaneous)
ENSG00000173230	GOLGB1	0.0618238	0.0287238	0.0313694	16	16	16	Adipose (subcutaneous)
ENSG00000263164	RP11-333E1.2	-0.0323466	0.0150322	0.0314109	16	16	16	Adipose (subcutaneous)
ENSG00000272912	RP11-724N1.1	-0.0327034	0.0151995	0.031428	20	20	20	Adipose (subcutaneous)
ENSG00000067533	RRP15	0.011005	0.00511923	0.0315763	21	21	21	Adipose (subcutaneous)
ENSG00000082175	PGR	-0.0124494	0.00579286	0.0316262	35	35	35	Adipose (subcutaneous)
ENSG00000138378	STAT4	-0.00745964	0.0034716	0.0316535	41	41	41	Adipose (subcutaneous)
ENSG00000233760	AC004947.2	-0.0320811	0.0149333	0.0316902	10	10	10	Adipose (subcutaneous)
ENSG00000100815	TRIP11	0.0498968	0.0232382	0.0317781	2	2	2	Adipose (subcutaneous)
ENSG00000203797	DDO	0.0153962	0.00718111	0.0320338	17	17	17	Adipose (subcutaneous)
ENSG00000005882	PDK2	-0.0209356	0.00976659	0.0320651	35	35	35	Adipose (subcutaneous)
ENSG00000181610	MRPS23	-0.0199969	0.00933309	0.0321465	28	28	28	Adipose (subcutaneous)
ENSG00000151208	DLG5	-0.00615123	0.00287116	0.0321597	41	41	41	Adipose (subcutaneous)
ENSG00000120647	CCDC77	0.0126172	0.00589221	0.0322471	18	18	18	Adipose (subcutaneous)
ENSG00000184117	NIPSNAP1	-0.01441	0.00673135	0.0322956	48	48	48	Adipose (subcutaneous)
ENSG00000164983	TMEM65	-0.0374004	0.0174731	0.0323174	12	12	12	Adipose (subcutaneous)
ENSG00000160072	ATAD3B	-0.0104368	0.00488007	0.0324632	30	30	30	Adipose (subcutaneous)
ENSG00000237223	SULT1C2P1	-0.00912619	0.00426883	0.0325277	28	28	28	Adipose (subcutaneous)
ENSG00000081853	PCDHGA2	-0.0252262	0.011802	0.032562	26	26	26	Adipose (subcutaneous)
ENSG00000106780	MEGF9	-0.00791088	0.0037038	0.0326892	26	26	26	Adipose (subcutaneous)
ENSG00000133983	COX16	-0.00928913	0.00434948	0.032705	74	74	74	Adipose (subcutaneous)
ENSG00000235944	ZNF815P	0.0162841	0.00762521	0.0327156	30	30	30	Adipose (subcutaneous)
ENSG00000103811	CTSH	0.00649947	0.0030482	0.0329877	112	112	112	Adipose (subcutaneous)
ENSG00000148356	LRSAM1	0.0255767	0.0119955	0.0329914	18	18	18	Adipose (subcutaneous)
ENSG00000170175	CHRNB1	0.00870125	0.00408169	0.0330251	24	24	24	Adipose (subcutaneous)
ENSG00000136930	PSMB7	0.0191537	0.00899046	0.0331344	18	18	18	Adipose (subcutaneous)
ENSG00000215883	CYB5RL	-0.0179769	0.00844076	0.0331901	53	53	52	Adipose (subcutaneous)
ENSG00000224014	RP11-488L18.6	-0.03186	0.014978	0.0334104	2	2	2	Adipose (subcutaneous)
ENSG00000259894	RP11-697E2.4	-0.057235	0.026912	0.0334409	6	6	6	Adipose (subcutaneous)
ENSG00000213390	ARHGAP19	0.0205292	0.00965298	0.0334432	27	27	27	Adipose (subcutaneous)
ENSG00000177570	SAMD12	-0.0231308	0.010877	0.0334541	18	18	18	Adipose (subcutaneous)
ENSG00000176022	B3GALT6	-0.0168223	0.0079138	0.0335294	10	10	10	Adipose (subcutaneous)
ENSG00000166037	CEP57	0.00964037	0.00453708	0.0336036	50	50	50	Adipose (subcutaneous)
ENSG00000140403	DNAJA4	0.0246774	0.0116143	0.0336077	15	15	15	Adipose (subcutaneous)
ENSG00000234005	GAPDHP22	-0.0150721	0.00709374	0.0336112	58	58	58	Adipose (subcutaneous)
ENSG00000164307	ERAP1	-0.00815099	0.00383987	0.0337768	44	44	44	Adipose (subcutaneous)
ENSG00000214646	RP11-114H24.4	0.0116318	0.00548019	0.0337936	14	14	14	Adipose (subcutaneous)
ENSG00000183741	CBX6	-0.0500839	0.0236418	0.0341368	7	7	6	Adipose (subcutaneous)
ENSG00000140025	EFCAB11	-0.0187462	0.00885218	0.0342007	49	49	49	Adipose (subcutaneous)
ENSG00000116062	MSH6	0.043923	0.0207444	0.0342307	5	5	5	Adipose (subcutaneous)
ENSG00000128039	SRD5A3	0.0108255	0.00511779	0.0344065	50	50	49	Adipose (subcutaneous)
ENSG00000173226	IQCB1	-0.00655554	0.00309952	0.0344286	83	83	83	Adipose (subcutaneous)
ENSG00000130595	TNNT3	0.0137052	0.00648672	0.0346178	36	36	36	Adipose (subcutaneous)
ENSG00000196437	ZNF569	-0.0239244	0.0113308	0.0347337	14	14	14	Adipose (subcutaneous)
ENSG00000108587	GOSR1	0.0344918	0.0163431	0.0348168	6	6	6	Adipose (subcutaneous)
ENSG00000249740	CTD-2127H9.1	0.0137949	0.00653639	0.0348177	18	18	18	Adipose (subcutaneous)
ENSG00000198952	SMG5	0.00971619	0.00460549	0.0348845	43	43	43	Adipose (subcutaneous)
ENSG00000251669	FAM86EP	-0.0659105	0.0312748	0.0350774	4	4	4	Adipose (subcutaneous)
ENSG00000267648	RP11-686D22.3	0.00860639	0.00408737	0.0352388	75	75	75	Adipose (subcutaneous)
ENSG00000178163	ZNF518B	0.0188136	0.0089382	0.0353044	25	25	25	Adipose (subcutaneous)
ENSG00000164123	C4orf45	0.0243643	0.0115794	0.0353686	20	20	20	Adipose (subcutaneous)
ENSG00000268225	CTD-2331H12.5	-0.0167619	0.00796705	0.035387	9	9	9	Adipose (subcutaneous)
ENSG00000213903	LTB4R	-0.011479	0.00545646	0.0354003	10	10	10	Adipose (subcutaneous)
ENSG00000253368	TRNP1	-0.0615489	0.0292645	0.0354491	4	4	4	Adipose (subcutaneous)
ENSG00000249664	CTD-2227C6.2	-0.00930125	0.00442281	0.0354643	12	12	12	Adipose (subcutaneous)
ENSG00000240445	FOXO3B	0.0159982	0.00760882	0.0355018	18	18	18	Adipose (subcutaneous)
ENSG00000100580	TMED8	0.0129798	0.0061748	0.0355479	36	36	36	Adipose (subcutaneous)
ENSG00000261584	RP11-457M11.5	0.00635515	0.00302588	0.0357056	63	63	61	Adipose (subcutaneous)
ENSG00000183309	ZNF623	-0.0252734	0.0120377	0.035771	15	15	15	Adipose (subcutaneous)
ENSG00000160695	VPS11	-0.00998652	0.00475991	0.0359006	14	14	14	Adipose (subcutaneous)
ENSG00000109066	TMEM104	-0.0273644	0.0130489	0.0359884	23	23	23	Adipose (subcutaneous)
ENSG00000197256	KANK2	-0.0299084	0.0142652	0.0360289	6	6	6	Adipose (subcutaneous)
ENSG00000184110	EIF3C	0.0114018	0.00544265	0.0361798	28	28	28	Adipose (subcutaneous)
ENSG00000258230	RP11-511H9.3	0.0132022	0.00630368	0.0362273	67	67	67	Adipose (subcutaneous)
ENSG00000233231	HNRNPA1P49	-0.0151028	0.00721167	0.036241	11	11	11	Adipose (subcutaneous)
ENSG00000257431	RP11-263K4.3	-0.0108522	0.00518261	0.036264	89	89	89	Adipose (subcutaneous)
ENSG00000254858	MPV17L2	0.0208055	0.00994132	0.0363645	20	20	20	Adipose (subcutaneous)
ENSG00000104723	TUSC3	-0.0202312	0.00967637	0.0365478	19	19	19	Adipose (subcutaneous)
ENSG00000123191	ATP7B	0.0145482	0.00696015	0.0365987	34	34	34	Adipose (subcutaneous)
ENSG00000272369	RP11-446N19.1	-0.00801678	0.00383574	0.0366161	109	109	109	Adipose (subcutaneous)
ENSG00000165476	REEP3	0.0192756	0.00922566	0.0366767	26	26	26	Adipose (subcutaneous)
ENSG00000103599	IQCH	0.0187016	0.00895411	0.0367436	25	25	25	Adipose (subcutaneous)
ENSG00000120071	KANSL1	-0.00878638	0.00420683	0.0367436	59	59	59	Adipose (subcutaneous)
ENSG00000204965	PCDHA5	-0.0208932	0.0100063	0.0367973	25	25	25	Adipose (subcutaneous)
ENSG00000163001	CCDC104	0.0276152	0.0132328	0.0368995	14	14	14	Adipose (subcutaneous)
ENSG00000166667	SPDYE6	-0.0336748	0.0161439	0.0369868	4	4	4	Adipose (subcutaneous)
ENSG00000160949	TONSL	0.0118659	0.00568969	0.0370227	8	8	8	Adipose (subcutaneous)
ENSG00000240583	AQP1	-0.0252754	0.0121196	0.037024	11	11	11	Adipose (subcutaneous)
ENSG00000198000	NOL8	0.0248399	0.0119112	0.0370305	16	16	16	Adipose (subcutaneous)
ENSG00000147614	ATP6V0D2	0.0418892	0.020087	0.0370341	6	6	6	Adipose (subcutaneous)
ENSG00000258593	CTD-3051D23.4	0.0216613	0.0103897	0.0370797	28	28	28	Adipose (subcutaneous)
ENSG00000143771	CNIH4	0.00758943	0.0036406	0.0370998	40	40	40	Adipose (subcutaneous)
ENSG00000228014	RP11-321E8.5	0.014674	0.00704508	0.037263	27	27	27	Adipose (subcutaneous)
ENSG00000158457	TSPAN33	0.0120307	0.00577678	0.0372886	68	68	68	Adipose (subcutaneous)
ENSG00000167397	VKORC1	-0.0169499	0.00814085	0.0373349	17	17	17	Adipose (subcutaneous)
ENSG00000196363	WDR5	-0.0166245	0.0079887	0.0374337	21	21	21	Adipose (subcutaneous)
ENSG00000257594	GALNT4	0.0343927	0.0165272	0.0374368	8	8	8	Adipose (subcutaneous)
ENSG00000007255	TRAPPC6A	-0.0295505	0.014206	0.0375132	20	20	20	Adipose (subcutaneous)
ENSG00000113361	CDH6	-0.00941525	0.00452628	0.0375137	12	12	12	Adipose (subcutaneous)
ENSG00000186532	SMYD4	-0.0109936	0.0052856	0.0375329	13	13	13	Adipose (subcutaneous)
ENSG00000254781	GVINP2	-0.0141049	0.0067817	0.0375392	48	48	48	Adipose (subcutaneous)
ENSG00000204520	MICA	0.00633115	0.00304474	0.037583	63	63	63	Adipose (subcutaneous)
ENSG00000113407	TARS	-0.021087	0.010144	0.0376399	21	21	21	Adipose (subcutaneous)
ENSG00000079313	REXO1	0.0399649	0.0192318	0.0377038	10	10	10	Adipose (subcutaneous)
ENSG00000063176	SPHK2	0.0304035	0.0146327	0.037729	5	5	5	Adipose (subcutaneous)
ENSG00000242441	GTF2A1L	0.00851533	0.00409902	0.037764	37	37	37	Adipose (subcutaneous)
ENSG00000154269	ENPP3	0.05704	0.0274643	0.0378125	7	7	7	Adipose (subcutaneous)
ENSG00000215492	HNRNPA1P7	-0.0177088	0.00854258	0.0381713	33	33	33	Adipose (subcutaneous)
ENSG00000105556	MIER2	0.00979319	0.0047252	0.0382147	62	62	62	Adipose (subcutaneous)
ENSG00000203867	RBM20	-0.0154089	0.00743758	0.0382872	16	16	16	Adipose (subcutaneous)
ENSG00000181264	TMEM136	-0.0147783	0.00714007	0.0384743	27	27	27	Adipose (subcutaneous)
ENSG00000100983	GSS	0.0267673	0.0129337	0.0384914	19	19	19	Adipose (subcutaneous)
ENSG00000176998	HCG4	0.0118707	0.00573733	0.0385428	54	54	51	Adipose (subcutaneous)
ENSG00000213462	ERV3-1	0.00916208	0.00442896	0.0385767	23	23	22	Adipose (subcutaneous)
ENSG00000169972	PUSL1	-0.0259253	0.0125334	0.0385939	13	13	13	Adipose (subcutaneous)
ENSG00000179639	FCER1A	-0.0208795	0.0101004	0.0387161	31	31	31	Adipose (subcutaneous)
ENSG00000123454	DBH	-0.0109936	0.0053187	0.0387366	105	105	105	Adipose (subcutaneous)
ENSG00000165886	UBTD1	0.0339161	0.0164091	0.0387421	13	13	13	Adipose (subcutaneous)
ENSG00000198715	C1orf85	0.0195159	0.00944228	0.0387467	53	53	53	Adipose (subcutaneous)
ENSG00000106009	BRAT1	-0.0205155	0.00992717	0.0387719	2	2	2	Adipose (subcutaneous)
ENSG00000172175	MALT1	-0.0111832	0.0054147	0.0388906	35	35	35	Adipose (subcutaneous)
ENSG00000114859	CLCN2	0.0285812	0.0138464	0.0390025	24	24	24	Adipose (subcutaneous)
ENSG00000182533	CAV3	-0.0145591	0.00705537	0.0390607	34	34	34	Adipose (subcutaneous)
ENSG00000074410	CA12	0.0142842	0.00692301	0.0390843	35	35	35	Adipose (subcutaneous)
ENSG00000115523	GNLY	0.0109551	0.00530964	0.0390898	25	25	25	Adipose (subcutaneous)
ENSG00000204677	FAM153C	-0.0146525	0.00710273	0.0391186	45	45	44	Adipose (subcutaneous)
ENSG00000143512	HHIPL2	0.0293599	0.0142339	0.0391434	10	10	10	Adipose (subcutaneous)
ENSG00000220563	PKMP3	0.0279868	0.0135744	0.0392334	24	24	23	Adipose (subcutaneous)
ENSG00000218739	AC007390.5	-0.0255974	0.0124172	0.0392601	23	23	23	Adipose (subcutaneous)
ENSG00000119403	PHF19	-0.0469163	0.0227601	0.0392705	9	9	9	Adipose (subcutaneous)
ENSG00000196415	PRTN3	-0.0563942	0.0273604	0.0392875	3	3	3	Adipose (subcutaneous)
ENSG00000131626	PPFIA1	-0.00774091	0.0037563	0.0393241	24	24	23	Adipose (subcutaneous)
ENSG00000102760	RGCC	-0.0104502	0.00507224	0.039372	10	10	10	Adipose (subcutaneous)
ENSG00000040487	PQLC2	0.0188685	0.00916006	0.039411	16	16	16	Adipose (subcutaneous)
ENSG00000224796	RPL32P1	0.00760656	0.00369494	0.0395286	49	49	49	Adipose (subcutaneous)
ENSG00000152760	TCTEX1D1	-0.00994419	0.00483526	0.0397247	95	95	95	Adipose (subcutaneous)
ENSG00000138109	CYP2C9	0.0200535	0.00975553	0.0398206	26	26	26	Adipose (subcutaneous)
ENSG00000177888	ZBTB41	-0.0200756	0.00977137	0.0399239	45	45	45	Adipose (subcutaneous)
ENSG00000076650	GPATCH1	-0.0175572	0.00854828	0.0399868	34	34	34	Adipose (subcutaneous)
ENSG00000124802	EEF1E1	0.0319402	0.0155521	0.0399998	25	25	24	Adipose (subcutaneous)
ENSG00000246898	LINC00920	0.020484	0.00997515	0.0400239	21	21	21	Adipose (subcutaneous)
ENSG00000138744	NAAA	0.00553471	0.00269539	0.0400339	44	44	44	Adipose (subcutaneous)
ENSG00000151025	GPR158	0.0156743	0.00763672	0.040122	45	45	45	Adipose (subcutaneous)
ENSG00000259758	CASC7	-0.0320212	0.0156031	0.0401475	17	17	17	Adipose (subcutaneous)
ENSG00000262179	RP1-302G2.5	0.0170899	0.00833093	0.0402304	2	2	2	Adipose (subcutaneous)
ENSG00000138688	KIAA1109	-0.0227478	0.0110956	0.0403488	13	13	13	Adipose (subcutaneous)
ENSG00000136111	TBC1D4	-0.00972589	0.00474402	0.0403511	35	35	35	Adipose (subcutaneous)
ENSG00000164934	DCAF13	-0.0213059	0.010401	0.0405158	15	15	15	Adipose (subcutaneous)
ENSG00000069943	PIGB	0.00670828	0.00327544	0.0405548	35	35	35	Adipose (subcutaneous)
ENSG00000120805	ARL1	0.0118087	0.00576631	0.0405714	70	70	70	Adipose (subcutaneous)
ENSG00000255298	OR8G5	-0.0151205	0.00739241	0.0408148	64	64	64	Adipose (subcutaneous)
ENSG00000171488	LRRC8C	0.0228237	0.0111617	0.0408722	11	11	11	Adipose (subcutaneous)
ENSG00000051382	PIK3CB	-0.0213441	0.0104382	0.0408738	19	19	19	Adipose (subcutaneous)
ENSG00000111199	TRPV4	-0.0207566	0.0101666	0.0411875	14	14	14	Adipose (subcutaneous)
ENSG00000272079	LA16c-380H5.5	-0.0282699	0.0138492	0.0412246	3	3	3	Adipose (subcutaneous)
ENSG00000118707	TGIF2	-0.0234245	0.0114776	0.0412616	24	24	24	Adipose (subcutaneous)
ENSG00000196236	XPNPEP3	0.00774036	0.00379395	0.0413318	31	31	31	Adipose (subcutaneous)
ENSG00000172922	RNASEH2C	0.0105846	0.00518864	0.041355	8	8	8	Adipose (subcutaneous)
ENSG00000138942	RNF185	-0.0293549	0.01439	0.0413557	38	38	38	Adipose (subcutaneous)
ENSG00000261208	RP11-452D12.1	-0.0235616	0.0115524	0.0413963	9	9	9	Adipose (subcutaneous)
ENSG00000103148	NPRL3	0.00537013	0.00263338	0.0414245	87	87	87	Adipose (subcutaneous)
ENSG00000204963	PCDHA7	-0.0244595	0.011995	0.0414366	23	23	23	Adipose (subcutaneous)
ENSG00000134575	ACP2	-0.0140652	0.0068985	0.0414622	32	32	32	Adipose (subcutaneous)
ENSG00000228960	OR2A9P	-0.00927002	0.00454704	0.0414809	64	64	64	Adipose (subcutaneous)
ENSG00000254226	CTB-12O2.1	0.0170575	0.00836764	0.0414998	11	11	11	Adipose (subcutaneous)
ENSG00000197140	ADAM32	-0.00705849	0.00346284	0.0415148	26	26	26	Adipose (subcutaneous)
ENSG00000111237	VPS29	0.0275633	0.0135249	0.0415536	7	7	7	Adipose (subcutaneous)
ENSG00000130714	POMT1	-0.0161281	0.00791401	0.0415579	12	12	12	Adipose (subcutaneous)
ENSG00000173950	XXYLT1	-0.020483	0.0100514	0.0415674	23	23	23	Adipose (subcutaneous)
ENSG00000149930	TAOK2	0.0289328	0.0142053	0.0416736	13	13	13	Adipose (subcutaneous)
ENSG00000213995	CARKD	-0.035144	0.0172646	0.0417892	8	8	8	Adipose (subcutaneous)
ENSG00000167992	VWCE	0.0268741	0.0132197	0.0420639	12	12	12	Adipose (subcutaneous)
ENSG00000174705	SH3PXD2B	0.0178255	0.00877182	0.0421397	14	14	14	Adipose (subcutaneous)
ENSG00000228716	DHFR	0.00570197	0.00280625	0.042166	98	98	98	Adipose (subcutaneous)
ENSG00000103510	KAT8	0.00789092	0.00388452	0.0422167	20	20	20	Adipose (subcutaneous)
ENSG00000258819	RP11-7F17.3	0.0105293	0.00518378	0.0422352	43	43	43	Adipose (subcutaneous)
ENSG00000117601	SERPINC1	0.0131084	0.00645661	0.0423326	43	43	43	Adipose (subcutaneous)
ENSG00000132357	CARD6	-0.00969692	0.00477778	0.0423987	60	60	60	Adipose (subcutaneous)
ENSG00000113658	SMAD5	-0.0204793	0.0100905	0.0424011	20	20	20	Adipose (subcutaneous)
ENSG00000160932	LY6E	-0.0314807	0.0155215	0.0425396	5	5	5	Adipose (subcutaneous)
ENSG00000164124	TMEM144	0.0122029	0.00601793	0.0425859	25	25	25	Adipose (subcutaneous)
ENSG00000151470	C4orf33	-0.0114444	0.00564422	0.0425984	24	24	24	Adipose (subcutaneous)
ENSG00000136715	SAP130	-0.0333616	0.0164588	0.042665	3	3	3	Adipose (subcutaneous)
ENSG00000143437	ARNT	0.0110242	0.00544425	0.042875	26	26	25	Adipose (subcutaneous)
ENSG00000071189	SNX13	0.0121488	0.00600238	0.0429703	48	48	48	Adipose (subcutaneous)
ENSG00000231611	AP006216.11	-0.0278862	0.0137799	0.0430027	12	12	12	Adipose (subcutaneous)
ENSG00000178055	PRSS42	-0.0213064	0.0105291	0.0430153	16	16	16	Adipose (subcutaneous)
ENSG00000187778	MCRS1	-0.0189703	0.00937976	0.0431272	45	45	45	Adipose (subcutaneous)
ENSG00000103275	UBE2I	-0.0159725	0.00789796	0.04314	24	24	24	Adipose (subcutaneous)
ENSG00000161955	TNFSF13	-0.0132324	0.00654493	0.0431988	46	46	46	Adipose (subcutaneous)
ENSG00000151376	ME3	0.0146812	0.00726334	0.0432521	43	43	43	Adipose (subcutaneous)
ENSG00000141349	G6PC3	0.0131047	0.00648447	0.0432873	21	21	21	Adipose (subcutaneous)
ENSG00000170439	METTL7B	-0.0319387	0.0158048	0.0432984	15	15	14	Adipose (subcutaneous)
ENSG00000267102	RP11-686D22.7	0.0137779	0.00681928	0.0433382	24	24	24	Adipose (subcutaneous)
ENSG00000242516	LINC00960	-0.0155693	0.00770626	0.0433478	40	40	40	Adipose (subcutaneous)
ENSG00000184574	LPAR5	-0.0235774	0.0116709	0.0433636	20	20	20	Adipose (subcutaneous)
ENSG00000188002	RP11-43F13.1	-0.00617356	0.00305731	0.0434584	8	8	8	Adipose (subcutaneous)
ENSG00000176422	SPRYD4	-0.0119325	0.00591096	0.0435168	91	91	90	Adipose (subcutaneous)
ENSG00000166206	GABRB3	-0.00798694	0.00395699	0.0435456	73	73	73	Adipose (subcutaneous)
ENSG00000267596	CCL15	0.0104643	0.00518675	0.0436423	64	64	64	Adipose (subcutaneous)
ENSG00000197147	LRRC8B	-0.0137227	0.00680473	0.0437332	38	38	38	Adipose (subcutaneous)
ENSG00000174332	GLIS1	0.0172286	0.00854801	0.0438508	16	16	16	Adipose (subcutaneous)
ENSG00000120860	CCDC53	0.00974684	0.0048368	0.0438897	45	45	45	Adipose (subcutaneous)
ENSG00000163125	RPRD2	0.0180298	0.00894948	0.0439443	26	26	26	Adipose (subcutaneous)
ENSG00000198468	FLVCR1-AS1	0.00521255	0.00258801	0.0439977	22	22	22	Adipose (subcutaneous)
ENSG00000185897	FFAR3	0.0140921	0.00699895	0.0440658	23	23	23	Adipose (subcutaneous)
ENSG00000134987	WDR36	-0.0133058	0.00661014	0.0441203	25	25	25	Adipose (subcutaneous)
ENSG00000225880	LINC00115	-0.0107637	0.00534748	0.0441298	38	38	38	Adipose (subcutaneous)
ENSG00000152749	GPR180	0.00708394	0.003521	0.0442293	42	42	42	Adipose (subcutaneous)
ENSG00000270692	RP11-89F17.5	-0.0190231	0.00945627	0.0442522	24	24	24	Adipose (subcutaneous)
ENSG00000122390	NAA60	0.0138497	0.00688704	0.0443279	10	10	10	Adipose (subcutaneous)
ENSG00000135655	USP15	0.0128389	0.00638564	0.0443691	57	57	57	Adipose (subcutaneous)
ENSG00000272129	RP11-250B2.6	-0.0211133	0.010503	0.0444078	23	23	23	Adipose (subcutaneous)
ENSG00000272091	RP4-758J24.5	0.0134106	0.00667735	0.0446041	27	27	27	Adipose (subcutaneous)
ENSG00000243710	WDR65	-0.00546153	0.00272017	0.0446657	21	21	21	Adipose (subcutaneous)
ENSG00000171115	GIMAP8	-0.00730452	0.00363918	0.0447298	8	8	8	Adipose (subcutaneous)
ENSG00000136877	FPGS	0.0271404	0.0135243	0.0447731	11	11	11	Adipose (subcutaneous)
ENSG00000079805	DNM2	-0.0231632	0.011545	0.0448193	19	19	19	Adipose (subcutaneous)
ENSG00000135723	FHOD1	-0.0252522	0.012591	0.0449015	8	8	8	Adipose (subcutaneous)
ENSG00000148384	INPP5E	-0.0133605	0.0066639	0.0449732	38	38	38	Adipose (subcutaneous)
ENSG00000037474	NSUN2	0.00715259	0.0035677	0.0449822	52	52	52	Adipose (subcutaneous)
ENSG00000223956	RP4-710M16.2	0.0178341	0.00889788	0.045037	47	47	47	Adipose (subcutaneous)
ENSG00000121966	CXCR4	-0.0285298	0.0142358	0.0450611	16	16	16	Adipose (subcutaneous)
ENSG00000119782	FKBP1B	0.0158782	0.00792651	0.0451586	32	32	32	Adipose (subcutaneous)
ENSG00000180383	DEFB124	-0.0103648	0.00517534	0.0452064	27	27	27	Adipose (subcutaneous)
ENSG00000257826	RP11-116N8.4	-0.0174093	0.008695	0.0452614	21	21	21	Adipose (subcutaneous)
ENSG00000008516	MMP25	-0.0399615	0.0199617	0.0452945	3	3	3	Adipose (subcutaneous)
ENSG00000234147	RP3-460G2.2	-0.00871255	0.0043581	0.0455909	54	54	54	Adipose (subcutaneous)
ENSG00000178252	WDR6	-0.0051667	0.00258481	0.0456221	68	68	68	Adipose (subcutaneous)
ENSG00000154328	NEIL2	-0.0101745	0.00509247	0.045722	23	23	23	Adipose (subcutaneous)
ENSG00000137573	SULF1	0.016417	0.00822123	0.0458361	50	50	50	Adipose (subcutaneous)
ENSG00000251600	RP11-673E1.1	0.00756582	0.00378885	0.0458397	67	67	67	Adipose (subcutaneous)
ENSG00000047188	YTHDC2	0.0139583	0.00699343	0.0459434	18	18	18	Adipose (subcutaneous)
ENSG00000057757	PITHD1	-0.0110721	0.00554758	0.0459517	33	33	33	Adipose (subcutaneous)
ENSG00000077549	CAPZB	-0.0392134	0.0196715	0.0462164	4	4	4	Adipose (subcutaneous)
ENSG00000115944	COX7A2L	0.0150703	0.0075603	0.0462232	27	27	27	Adipose (subcutaneous)
ENSG00000198270	TMEM116	0.00944999	0.00474121	0.046244	68	68	68	Adipose (subcutaneous)
ENSG00000151651	ADAM8	-0.0336961	0.0169072	0.0462614	13	13	13	Adipose (subcutaneous)
ENSG00000144369	FAM171B	-0.0116281	0.00583523	0.0462892	39	39	39	Adipose (subcutaneous)
ENSG00000104497	SNX16	-0.00586229	0.00294276	0.0463592	80	80	80	Adipose (subcutaneous)
ENSG00000158711	ELK4	-0.0269344	0.0135209	0.0463648	17	17	17	Adipose (subcutaneous)
ENSG00000270210	RP11-373D23.3	-0.0244242	0.0122654	0.0464469	16	16	16	Adipose (subcutaneous)
ENSG00000143434	SEMA6C	0.010774	0.0054119	0.0465039	20	20	20	Adipose (subcutaneous)
ENSG00000248540	RP11-247C2.2	0.0113526	0.00570472	0.0465862	78	78	78	Adipose (subcutaneous)
ENSG00000249258	RP11-468H14.2	-0.0272814	0.013709	0.046588	12	12	12	Adipose (subcutaneous)
ENSG00000214100	AC079776.2	-0.0407205	0.0204801	0.0467794	6	6	6	Adipose (subcutaneous)
ENSG00000178222	RNF212	-0.0120284	0.00605019	0.0467995	48	48	48	Adipose (subcutaneous)
ENSG00000119986	AVPI1	0.0155224	0.00781476	0.047001	36	36	36	Adipose (subcutaneous)
ENSG00000267127	RP11-795F19.5	-0.0304273	0.0153233	0.0470674	8	8	8	Adipose (subcutaneous)
ENSG00000037042	TUBG2	0.00926404	0.00466636	0.0471132	37	37	37	Adipose (subcutaneous)
ENSG00000109016	DHRS7B	-0.0187922	0.00946582	0.0471147	18	18	16	Adipose (subcutaneous)
ENSG00000064933	PMS1	-0.0334348	0.0168537	0.0472748	6	6	6	Adipose (subcutaneous)
ENSG00000087152	ATXN7L3	0.0199743	0.0100698	0.0473033	31	31	31	Adipose (subcutaneous)
ENSG00000262074	SNORD3B-2	-0.0164479	0.00829702	0.0474366	25	25	24	Adipose (subcutaneous)
ENSG00000164338	UTP15	-0.0125704	0.00634141	0.0474492	20	20	20	Adipose (subcutaneous)
ENSG00000086015	MAST2	-0.0147149	0.00742452	0.0474866	23	23	23	Adipose (subcutaneous)
ENSG00000144840	RABL3	0.0668102	0.0337096	0.0474869	14	14	14	Adipose (subcutaneous)
ENSG00000137501	SYTL2	0.0275877	0.0139252	0.0475759	20	20	20	Adipose (subcutaneous)
ENSG00000100288	CHKB	-0.0073194	0.00369614	0.0476718	77	77	77	Adipose (subcutaneous)
ENSG00000164008	C1orf50	-0.0430459	0.0217424	0.0477241	8	8	8	Adipose (subcutaneous)
ENSG00000146005	PSD2	0.0230278	0.0116351	0.0477968	13	13	13	Adipose (subcutaneous)
ENSG00000165832	TRUB1	-0.0202526	0.0102348	0.0478394	12	12	12	Adipose (subcutaneous)
ENSG00000157653	C9orf43	0.0230001	0.011624	0.0478531	27	27	27	Adipose (subcutaneous)
ENSG00000007312	CD79B	0.00788478	0.00398494	0.0478563	19	19	19	Adipose (subcutaneous)
ENSG00000107164	FUBP3	-0.0492804	0.0249113	0.0479025	3	3	3	Adipose (subcutaneous)
ENSG00000129204	USP6	-0.00945572	0.00478193	0.047998	31	31	31	Adipose (subcutaneous)
ENSG00000235565	RP11-86H7.7	0.0190086	0.00961953	0.04815	28	28	28	Adipose (subcutaneous)
ENSG00000164331	ANKRA2	-0.0307622	0.0155702	0.0481877	14	14	14	Adipose (subcutaneous)
ENSG00000254851	RP11-109L13.1	-0.00579654	0.00293535	0.0482985	22	22	22	Adipose (subcutaneous)
ENSG00000087494	PTHLH	0.0245196	0.0124226	0.0484057	20	20	20	Adipose (subcutaneous)
ENSG00000225684	FAM225B	0.021239	0.0107658	0.0485168	17	17	17	Adipose (subcutaneous)
ENSG00000223891	OSER1-AS1	-0.0119986	0.00608604	0.0486678	17	17	17	Adipose (subcutaneous)
ENSG00000261390	RP11-345M22.2	0.00773691	0.00392526	0.0487176	42	42	42	Adipose (subcutaneous)
ENSG00000152492	CCDC50	0.007958	0.00403967	0.0488428	45	45	45	Adipose (subcutaneous)
ENSG00000117569	PTBP2	-0.0143968	0.00731005	0.0489004	30	30	30	Adipose (subcutaneous)
ENSG00000183484	GPR132	0.020202	0.0102598	0.0489473	8	8	8	Adipose (subcutaneous)
ENSG00000204920	ZNF155	0.00872963	0.00443405	0.0489795	50	50	50	Adipose (subcutaneous)
ENSG00000165724	ZMYND19	0.0392976	0.0199736	0.0491283	2	2	2	Adipose (subcutaneous)
ENSG00000233237	LINC00472	0.0308943	0.0157071	0.0491954	6	6	6	Adipose (subcutaneous)
ENSG00000225329	RP11-325F22.5	0.01466	0.00746108	0.04943	24	24	24	Adipose (subcutaneous)
ENSG00000114395	CYB561D2	0.0176307	0.00897367	0.0494467	19	19	19	Adipose (subcutaneous)
ENSG00000151640	DPYSL4	-0.00631322	0.00321332	0.0494488	18	18	18	Adipose (subcutaneous)
ENSG00000107669	ATE1	-0.0171365	0.00872336	0.0494796	20	20	20	Adipose (subcutaneous)
ENSG00000164615	CAMLG	-0.0108017	0.00550048	0.0495556	11	11	11	Adipose (subcutaneous)
ENSG00000173156	RHOD	-0.00606126	0.00308658	0.0495597	22	22	22	Adipose (subcutaneous)
ENSG00000064726	BTBD1	-0.0149993	0.0076393	0.0495958	13	13	13	Adipose (subcutaneous)
ENSG00000147419	CCDC25	0.0144458	0.00736207	0.0497393	48	48	48	Adipose (subcutaneous)
ENSG00000237489	LINC00959	0.0340064	0.0173316	0.04975	4	4	4	Adipose (subcutaneous)
ENSG00000173193	PARP14	0.00801321	0.00408673	0.0499037	20	20	20	Adipose (subcutaneous)
ENSG00000166573	GALR1	-0.0138649	0.00707393	0.0499951	18	18	18	Adipose (subcutaneous)
ENSG00000180336	C17orf104	0.0642547	0.0327942	0.0500741	6	6	5	Adipose (subcutaneous)
ENSG00000180432	CYP8B1	-0.0112794	0.00575757	0.0501063	58	58	58	Adipose (subcutaneous)
ENSG00000132824	SERINC3	-0.0094517	0.0048257	0.0501578	2	2	2	Adipose (subcutaneous)
ENSG00000163606	CD200R1	-0.0175712	0.00897995	0.0503815	15	15	15	Adipose (subcutaneous)
ENSG00000162222	TTC9C	-0.0165944	0.00848205	0.0504165	25	25	25	Adipose (subcutaneous)
ENSG00000091656	ZFHX4	-0.0314795	0.016096	0.0504968	10	10	10	Adipose (subcutaneous)
ENSG00000198959	TGM2	-0.00843031	0.0043111	0.0505254	53	53	53	Adipose (subcutaneous)
ENSG00000224452	RSL24D1P6	-0.0240342	0.0122948	0.0506022	11	11	11	Adipose (subcutaneous)
ENSG00000181039	ANKRD34A	-0.0274193	0.0140265	0.0506038	8	8	8	Adipose (subcutaneous)
ENSG00000142046	TMEM91	0.00995354	0.00509189	0.0506085	69	69	67	Adipose (subcutaneous)
ENSG00000169442	CD52	0.014383	0.00736474	0.0508248	25	25	25	Adipose (subcutaneous)
ENSG00000186594	MIR22HG	-0.0141883	0.00726816	0.050925	5	5	5	Adipose (subcutaneous)
ENSG00000144140	RP11-143M1.7	0.0281516	0.0144241	0.0509738	10	10	9	Adipose (subcutaneous)
ENSG00000110583	NAA40	0.0235433	0.0120714	0.0511361	20	20	20	Adipose (subcutaneous)
ENSG00000257376	RP11-328C8.2	0.0224765	0.0115247	0.0511412	16	16	16	Adipose (subcutaneous)
ENSG00000071539	TRIP13	0.0393423	0.0201747	0.051166	14	14	14	Adipose (subcutaneous)
ENSG00000101608	MYL12A	0.0145944	0.00748625	0.0512366	49	49	49	Adipose (subcutaneous)
ENSG00000272216	LL22NC03-2H8.5	0.010509	0.00539067	0.0512392	20	20	19	Adipose (subcutaneous)
ENSG00000167910	CYP7A1	0.0212686	0.0109135	0.0513139	22	22	22	Adipose (subcutaneous)
ENSG00000180385	AC034193.5	0.0151253	0.00776297	0.0513682	18	18	18	Adipose (subcutaneous)
ENSG00000109790	KLHL5	-0.0105652	0.00542442	0.0514504	60	60	60	Adipose (subcutaneous)
ENSG00000226278	PSPHP1	-0.00529836	0.00272063	0.0514773	33	33	32	Adipose (subcutaneous)
ENSG00000148143	ZNF462	0.0228061	0.0117167	0.0515989	6	6	6	Adipose (subcutaneous)
ENSG00000173546	CSPG4	-0.0274176	0.0141076	0.0519599	7	7	7	Adipose (subcutaneous)
ENSG00000248174	RP11-148L24.1	-0.00842887	0.00434057	0.0521516	19	19	19	Adipose (subcutaneous)
ENSG00000118997	DNAH7	0.00836111	0.00431115	0.0524508	52	52	52	Adipose (subcutaneous)
ENSG00000250571	GLI4	-0.0172122	0.00887781	0.0525273	17	17	17	Adipose (subcutaneous)
ENSG00000188010	MORN2	0.0161813	0.00835271	0.0527149	24	24	24	Adipose (subcutaneous)
ENSG00000172795	DCP2	0.00851899	0.00439991	0.0528465	25	25	25	Adipose (subcutaneous)
ENSG00000179277	MEIS3P1	0.0135182	0.00698252	0.0528666	9	9	9	Adipose (subcutaneous)
ENSG00000099810	MTAP	0.0131926	0.00681472	0.0528792	14	14	14	Adipose (subcutaneous)
ENSG00000174564	IL20RB	-0.0101774	0.00525733	0.0528868	45	45	45	Adipose (subcutaneous)
ENSG00000188383	AC018892.9	0.0238677	0.0123349	0.052994	23	23	23	Adipose (subcutaneous)
ENSG00000163406	SLC15A2	-0.0162633	0.00840745	0.0530647	85	85	85	Adipose (subcutaneous)
ENSG00000103351	CLUAP1	-0.00688887	0.00356163	0.0530895	17	17	17	Adipose (subcutaneous)
ENSG00000249669	MIR143HG	0.0446051	0.0230648	0.0531247	3	3	3	Adipose (subcutaneous)
ENSG00000106153	CHCHD2	0.0155169	0.0080246	0.0531541	4	4	4	Adipose (subcutaneous)
ENSG00000113805	CNTN3	-0.0340731	0.0176267	0.0532317	3	3	3	Adipose (subcutaneous)
ENSG00000081026	MAGI3	0.0410061	0.0212134	0.053233	6	6	6	Adipose (subcutaneous)
ENSG00000147408	CSGALNACT1	0.0114354	0.00591683	0.0532744	44	44	44	Adipose (subcutaneous)
ENSG00000160307	S100B	0.00712547	0.00368698	0.0532848	18	18	18	Adipose (subcutaneous)
ENSG00000167747	C19orf48	0.0104696	0.00541878	0.0533474	10	10	10	Adipose (subcutaneous)
ENSG00000120217	CD274	-0.0221322	0.0114594	0.0534399	8	8	8	Adipose (subcutaneous)
ENSG00000161542	PRPSAP1	0.0156323	0.00809872	0.0535793	15	15	15	Adipose (subcutaneous)
ENSG00000214290	COLCA2	0.0106703	0.00553076	0.0536985	22	22	22	Adipose (subcutaneous)
ENSG00000151176	PLBD2	0.0135314	0.00702225	0.0539878	27	27	27	Adipose (subcutaneous)
ENSG00000168653	NDUFS5	0.00595968	0.00309413	0.0540885	44	44	44	Adipose (subcutaneous)
ENSG00000196712	NF1	0.0190063	0.00987077	0.0541655	25	25	25	Adipose (subcutaneous)
ENSG00000198075	SULT1C4	-0.0256753	0.0133395	0.0542598	6	6	6	Adipose (subcutaneous)
ENSG00000133661	SFTPD	-0.00643295	0.0033426	0.0542873	22	22	22	Adipose (subcutaneous)
ENSG00000196476	C20orf96	0.0131701	0.0068437	0.0543031	11	11	11	Adipose (subcutaneous)
ENSG00000108654	DDX5	-0.0109872	0.00571013	0.0543351	13	13	13	Adipose (subcutaneous)
ENSG00000104804	TULP2	-0.0162605	0.00845352	0.0544147	7	7	7	Adipose (subcutaneous)
ENSG00000168884	TNIP2	-0.0174029	0.0090526	0.0545532	20	20	19	Adipose (subcutaneous)
ENSG00000259657	PIGHP1	-0.0476406	0.0247829	0.0545655	13	13	13	Adipose (subcutaneous)
ENSG00000261425	RP11-709B3.2	0.0276985	0.0144128	0.0546315	9	9	9	Adipose (subcutaneous)
ENSG00000153786	ZDHHC7	0.0146581	0.00763439	0.054857	16	16	16	Adipose (subcutaneous)
ENSG00000107672	NSMCE4A	0.0419427	0.0218507	0.0549196	7	7	7	Adipose (subcutaneous)
ENSG00000154001	PPP2R5E	-0.0130201	0.00678425	0.0549635	23	23	23	Adipose (subcutaneous)
ENSG00000134962	KLB	0.012131	0.00632201	0.0550035	32	32	32	Adipose (subcutaneous)
ENSG00000253873	PCDHGA11	-0.0183925	0.00958634	0.0550333	16	16	16	Adipose (subcutaneous)
ENSG00000188130	MAPK12	0.00727412	0.0037924	0.0551011	35	35	35	Adipose (subcutaneous)
ENSG00000111450	STX2	0.00528508	0.00275723	0.0552623	76	76	76	Adipose (subcutaneous)
ENSG00000228695	CES1P1	0.0105875	0.00552467	0.0553131	19	19	18	Adipose (subcutaneous)
ENSG00000213930	GALT	0.0312993	0.0163469	0.0555317	14	14	14	Adipose (subcutaneous)
ENSG00000213445	SIPA1	-0.015547	0.00812133	0.0555762	45	45	45	Adipose (subcutaneous)
ENSG00000167077	MEI1	0.01142	0.00596586	0.0555908	20	20	20	Adipose (subcutaneous)
ENSG00000146733	PSPH	-0.00853277	0.00445785	0.0556075	14	14	13	Adipose (subcutaneous)
ENSG00000187715	KBTBD12	-0.0108572	0.00567316	0.0556488	39	39	39	Adipose (subcutaneous)
ENSG00000228446	AC073052.1	-0.010631	0.00555729	0.0557511	70	70	70	Adipose (subcutaneous)
ENSG00000204713	TRIM27	-0.0130604	0.00683221	0.0559285	27	27	27	Adipose (subcutaneous)
ENSG00000249846	RP11-77P16.4	-0.0135385	0.00708339	0.055966	23	23	23	Adipose (subcutaneous)
ENSG00000186026	ZNF284	-0.0271272	0.0142047	0.0561683	10	10	10	Adipose (subcutaneous)
ENSG00000141759	TXNL4A	0.00920014	0.00481837	0.0562119	23	23	23	Adipose (subcutaneous)
ENSG00000174243	DDX23	0.0236141	0.0123707	0.0562778	23	23	22	Adipose (subcutaneous)
ENSG00000135297	MTO1	-0.013529	0.00708748	0.0562802	32	32	32	Adipose (subcutaneous)
ENSG00000156990	RPUSD3	0.0102192	0.00535469	0.0563312	12	12	12	Adipose (subcutaneous)
ENSG00000132141	CCT6B	0.0121923	0.0063901	0.0563917	22	22	22	Adipose (subcutaneous)
ENSG00000168280	KIF5C	-0.0203368	0.0106588	0.0563942	22	22	22	Adipose (subcutaneous)
ENSG00000175426	PCSK1	-0.0188223	0.00986587	0.0564145	24	24	24	Adipose (subcutaneous)
ENSG00000149600	COMMD7	0.0321036	0.0168355	0.0565343	5	5	5	Adipose (subcutaneous)
ENSG00000114904	NEK4	0.0181658	0.00952839	0.0565868	24	24	24	Adipose (subcutaneous)
ENSG00000132781	MUTYH	-0.0199878	0.010487	0.0566551	26	26	26	Adipose (subcutaneous)
ENSG00000150316	CWC15	-0.00993158	0.00521198	0.0567114	26	26	25	Adipose (subcutaneous)
ENSG00000108448	TRIM16L	0.0142662	0.00748878	0.0567783	28	28	28	Adipose (subcutaneous)
ENSG00000161647	MPP3	0.0141688	0.00744013	0.0568615	31	31	31	Adipose (subcutaneous)
ENSG00000213699	SLC35F6	0.0210151	0.0110357	0.0568736	20	20	20	Adipose (subcutaneous)
ENSG00000105669	COPE	-0.0208228	0.0109385	0.056959	30	30	30	Adipose (subcutaneous)
ENSG00000105501	SIGLEC5	0.0114828	0.00603311	0.0570019	27	27	27	Adipose (subcutaneous)
ENSG00000139192	TAPBPL	0.00653115	0.00343163	0.0570118	49	49	49	Adipose (subcutaneous)
ENSG00000168944	CEP120	0.0232457	0.0122177	0.0570892	22	22	22	Adipose (subcutaneous)
ENSG00000238243	OR2W3	0.0107338	0.00564534	0.057256	83	83	83	Adipose (subcutaneous)
ENSG00000183346	C10orf107	-0.00527132	0.00277328	0.0573342	36	36	36	Adipose (subcutaneous)
ENSG00000181652	ATG9B	-0.0238281	0.0125419	0.0574483	14	14	14	Adipose (subcutaneous)
ENSG00000111596	CNOT2	0.014893	0.00784186	0.0575421	33	33	33	Adipose (subcutaneous)
ENSG00000105982	RNF32	-0.0114294	0.00601858	0.0575614	67	67	67	Adipose (subcutaneous)
ENSG00000158161	EYA3	0.00932692	0.00491182	0.0575814	38	38	37	Adipose (subcutaneous)
ENSG00000185290	NUPR1L	-0.00612262	0.00322561	0.0576791	25	25	25	Adipose (subcutaneous)
ENSG00000177600	RPLP2	0.0213531	0.0112503	0.0576969	8	8	8	Adipose (subcutaneous)
ENSG00000106692	FKTN	0.0366746	0.0193238	0.0577097	5	5	5	Adipose (subcutaneous)
ENSG00000214872	SMTNL1	-0.00601211	0.00316865	0.0577787	28	28	28	Adipose (subcutaneous)
ENSG00000204237	OXLD1	-0.0207858	0.0109574	0.0578329	16	16	16	Adipose (subcutaneous)
ENSG00000163902	RPN1	-0.0104868	0.00553058	0.0579413	27	27	27	Adipose (subcutaneous)
ENSG00000123427	METTL21B	-0.00634118	0.00334472	0.0579761	38	38	38	Adipose (subcutaneous)
ENSG00000183060	LYSMD4	-0.00700838	0.00369721	0.0580145	21	21	21	Adipose (subcutaneous)
ENSG00000008394	MGST1	-0.00897433	0.00473526	0.0580641	35	35	35	Adipose (subcutaneous)
ENSG00000161640	SIGLEC11	-0.0265017	0.0139859	0.0581076	21	21	21	Adipose (subcutaneous)
ENSG00000221571	RNU6ATAC35P	0.0176737	0.00932958	0.0581759	8	8	8	Adipose (subcutaneous)
ENSG00000204177	BMS1P1	-0.00993202	0.00524848	0.0584426	60	60	60	Adipose (subcutaneous)
ENSG00000197557	TTC30A	-0.0269378	0.0142366	0.0584709	32	32	32	Adipose (subcutaneous)
ENSG00000258586	RP5-1021I20.2	0.0114154	0.00603386	0.0585054	13	13	13	Adipose (subcutaneous)
ENSG00000126878	AIF1L	0.0597025	0.03157	0.058609	1	1	1	Adipose (subcutaneous)
ENSG00000133243	BTBD2	-0.00922558	0.00487887	0.0586342	71	71	71	Adipose (subcutaneous)
ENSG00000162571	TTLL10	-0.0428277	0.0226494	0.0586381	8	8	8	Adipose (subcutaneous)
ENSG00000121864	ZNF639	0.0119131	0.00630123	0.0586785	23	23	23	Adipose (subcutaneous)
ENSG00000176108	CHMP6	0.012202	0.00645415	0.058682	57	57	57	Adipose (subcutaneous)
ENSG00000090020	SLC9A1	-0.0214637	0.0113569	0.0587674	23	23	23	Adipose (subcutaneous)
ENSG00000205572	SERF1B	-0.0286041	0.0151352	0.0587702	4	4	4	Adipose (subcutaneous)
ENSG00000041988	THAP3	-0.0101981	0.00539612	0.0587711	17	17	17	Adipose (subcutaneous)
ENSG00000157107	FCHO2	-0.00992355	0.00525109	0.0587839	22	22	22	Adipose (subcutaneous)
ENSG00000178150	ZNF114	-0.0184992	0.0097946	0.05893	10	10	10	Adipose (subcutaneous)
ENSG00000158769	F11R	-0.0148889	0.00788392	0.0589564	24	24	24	Adipose (subcutaneous)
ENSG00000198682	PAPSS2	-0.00789058	0.0041782	0.0589573	30	30	30	Adipose (subcutaneous)
ENSG00000206127	GOLGA8O	0.012157	0.00644163	0.0591253	49	49	49	Adipose (subcutaneous)
ENSG00000137218	FRS3	0.0146153	0.0077507	0.0593393	19	19	18	Adipose (subcutaneous)
ENSG00000254152	CTD-3107M8.2	0.0107245	0.00568913	0.0594179	37	37	37	Adipose (subcutaneous)
ENSG00000172508	CARNS1	0.0564621	0.0299548	0.0594419	3	3	3	Adipose (subcutaneous)
ENSG00000089050	RBBP9	-0.022948	0.0121808	0.0595726	19	19	19	Adipose (subcutaneous)
ENSG00000167671	UBXN6	0.0166467	0.00883699	0.059598	15	15	15	Adipose (subcutaneous)
ENSG00000153575	TUBGCP5	0.0287383	0.0152639	0.0597326	6	6	6	Adipose (subcutaneous)
ENSG00000133835	HSD17B4	0.0355191	0.0188659	0.0597391	12	12	12	Adipose (subcutaneous)
ENSG00000244687	UBE2V1	0.019278	0.0102397	0.0597442	12	12	12	Adipose (subcutaneous)
ENSG00000183807	FAM162B	-0.0233853	0.0124215	0.059748	23	23	23	Adipose (subcutaneous)
ENSG00000174684	B3GNT1	-0.0156157	0.00829838	0.0598666	24	24	24	Adipose (subcutaneous)
ENSG00000069966	GNB5	0.00763021	0.00405489	0.0598726	47	47	47	Adipose (subcutaneous)
ENSG00000232871	SEC1P	-0.0148885	0.00791543	0.059979	8	8	8	Adipose (subcutaneous)
ENSG00000149489	ROM1	0.00914256	0.0048622	0.0600625	32	32	32	Adipose (subcutaneous)
ENSG00000261455	LINC01003	-0.00763212	0.00405893	0.0600635	46	46	46	Adipose (subcutaneous)
ENSG00000127084	FGD3	0.011952	0.0063582	0.0601381	9	9	9	Adipose (subcutaneous)
ENSG00000127337	YEATS4	-0.00601002	0.00319804	0.0602062	47	47	47	Adipose (subcutaneous)
ENSG00000182986	ZNF320	-0.00588805	0.00313457	0.0603235	68	68	67	Adipose (subcutaneous)
ENSG00000104921	FCER2	-0.0104712	0.00557467	0.0603331	17	17	17	Adipose (subcutaneous)
ENSG00000250048	LINC00603	-0.0126334	0.00673088	0.0605283	23	23	23	Adipose (subcutaneous)
ENSG00000230267	HERC2P4	-0.025707	0.0137028	0.060649	1	1	1	Adipose (subcutaneous)
ENSG00000166471	TMEM41B	0.0218508	0.0116486	0.0606786	3	3	3	Adipose (subcutaneous)
ENSG00000148110	HIATL1	0.026026	0.013876	0.0607083	12	12	12	Adipose (subcutaneous)
ENSG00000105983	LMBR1	-0.0125268	0.00667903	0.0607181	54	54	54	Adipose (subcutaneous)
ENSG00000129654	FOXJ1	-0.0186671	0.00997073	0.0611804	37	37	37	Adipose (subcutaneous)
ENSG00000123739	PLA2G12A	0.00879048	0.00469568	0.0612019	9	9	9	Adipose (subcutaneous)
ENSG00000270030	RP11-326C3.13	0.0148951	0.00795721	0.0612211	14	14	14	Adipose (subcutaneous)
ENSG00000176473	WDR25	-0.0114622	0.00612344	0.061227	16	16	16	Adipose (subcutaneous)
ENSG00000111012	CYP27B1	0.0209672	0.0112055	0.0613232	13	13	13	Adipose (subcutaneous)
ENSG00000216901	AL022393.7	-0.00767955	0.00410462	0.0613513	20	20	20	Adipose (subcutaneous)
ENSG00000203872	C6orf163	0.00940693	0.00503145	0.0615357	23	23	23	Adipose (subcutaneous)
ENSG00000185043	CIB1	-0.008804	0.00470938	0.0615587	15	15	15	Adipose (subcutaneous)
ENSG00000058673	ZC3H11A	0.0232204	0.0124237	0.0616175	13	13	13	Adipose (subcutaneous)
ENSG00000257218	GATC	-0.0105843	0.0056635	0.0616418	34	34	33	Adipose (subcutaneous)
ENSG00000111229	ARPC3	0.0214871	0.0114986	0.0616693	19	19	19	Adipose (subcutaneous)
ENSG00000162944	RFTN2	-0.0229794	0.0123045	0.0618234	21	21	21	Adipose (subcutaneous)
ENSG00000181004	BBS12	0.0217831	0.0116733	0.062033	21	21	20	Adipose (subcutaneous)
ENSG00000272047	GTF2H5	0.0181236	0.00971329	0.0620611	12	12	12	Adipose (subcutaneous)
ENSG00000267583	RP11-322E11.5	0.0320711	0.0171929	0.0621292	3	3	3	Adipose (subcutaneous)
ENSG00000235750	KIAA0040	-0.0162373	0.00870966	0.0622821	15	15	15	Adipose (subcutaneous)
ENSG00000153789	FAM92B	-0.02958	0.0158685	0.0623115	3	3	3	Adipose (subcutaneous)
ENSG00000064218	DMRT3	0.0179865	0.00965189	0.062389	35	35	34	Adipose (subcutaneous)
ENSG00000115825	PRKD3	-0.0205262	0.0110165	0.0624312	9	9	9	Adipose (subcutaneous)
ENSG00000176054	RPL23P2	-0.0203474	0.0109247	0.06253	13	13	13	Adipose (subcutaneous)
ENSG00000225449	AC079776.7	-0.00589613	0.00316581	0.0625411	50	50	50	Adipose (subcutaneous)
ENSG00000214914	RPL23AP3	0.0111999	0.00601463	0.0625885	20	20	20	Adipose (subcutaneous)
ENSG00000077585	GPR137B	-0.00878992	0.00472488	0.0628364	53	53	53	Adipose (subcutaneous)
ENSG00000164342	TLR3	-0.0140479	0.0075535	0.0629158	32	32	32	Adipose (subcutaneous)
ENSG00000219392	RP1-265C24.5	0.00873772	0.00470021	0.0630264	58	58	58	Adipose (subcutaneous)
ENSG00000162755	KLHDC9	0.0187116	0.0100694	0.0631313	18	18	18	Adipose (subcutaneous)
ENSG00000224557	HLA-DPB2	-0.0060969	0.00328394	0.0633707	48	48	48	Adipose (subcutaneous)
ENSG00000197734	C14orf178	0.0116935	0.00629897	0.0633955	58	58	58	Adipose (subcutaneous)
ENSG00000159445	THEM4	-0.00875865	0.00471967	0.0634852	16	16	16	Adipose (subcutaneous)
ENSG00000230611	HMGB1P27	-0.022956	0.0123701	0.0634875	9	9	9	Adipose (subcutaneous)
ENSG00000140995	DEF8	0.0134894	0.00727067	0.0635516	26	26	26	Adipose (subcutaneous)
ENSG00000224389	C4B	0.0130767	0.0070487	0.0635691	28	28	28	Adipose (subcutaneous)
ENSG00000138115	CYP2C8	0.0231799	0.0124959	0.0635955	23	23	23	Adipose (subcutaneous)
ENSG00000246548	RP11-7F17.5	0.0132554	0.00714979	0.0637463	51	51	51	Adipose (subcutaneous)
ENSG00000198496	NBR2	0.00472589	0.00254913	0.0637502	68	68	68	Adipose (subcutaneous)
ENSG00000164031	DNAJB14	-0.0139144	0.00750909	0.0638814	24	24	24	Adipose (subcutaneous)
ENSG00000129538	RNASE1	-0.0147478	0.0079606	0.0639399	40	40	40	Adipose (subcutaneous)
ENSG00000085644	ZNF213	0.00807055	0.00436015	0.0641727	47	47	47	Adipose (subcutaneous)
ENSG00000122965	RBM19	0.0104847	0.00566544	0.0642202	36	36	36	Adipose (subcutaneous)
ENSG00000115970	THADA	0.0439954	0.0237891	0.064401	11	11	11	Adipose (subcutaneous)
ENSG00000235098	ANKRD65	-0.00715765	0.00387118	0.0644637	17	17	17	Adipose (subcutaneous)
ENSG00000226329	AC005682.6	0.00784168	0.00424223	0.0645328	39	39	39	Adipose (subcutaneous)
ENSG00000129158	SERGEF	-0.00916142	0.00495768	0.0646132	11	11	11	Adipose (subcutaneous)
ENSG00000124459	ZNF45	-0.0142009	0.0076848	0.0646133	29	29	29	Adipose (subcutaneous)
ENSG00000181291	TMEM132E	0.022971	0.0124341	0.064687	17	17	17	Adipose (subcutaneous)
ENSG00000122481	RWDD3	0.00967934	0.00524124	0.0647811	24	24	24	Adipose (subcutaneous)
ENSG00000250412	KLHL2P1	0.0172197	0.0093335	0.0650468	21	21	20	Adipose (subcutaneous)
ENSG00000130508	PXDN	-0.0127877	0.00693197	0.0650757	7	7	7	Adipose (subcutaneous)
ENSG00000163785	RYK	-0.0178082	0.00965413	0.0650922	51	51	51	Adipose (subcutaneous)
ENSG00000142937	RPS8	0.0101782	0.0055186	0.0651332	33	33	33	Adipose (subcutaneous)
ENSG00000100485	SOS2	0.0284968	0.0154568	0.0652343	16	16	16	Adipose (subcutaneous)
ENSG00000240399	RP1-228P16.1	-0.00903614	0.00490566	0.065478	15	15	15	Adipose (subcutaneous)
ENSG00000198569	SLC34A3	0.0211369	0.0114909	0.0658493	8	8	8	Adipose (subcutaneous)
ENSG00000160229	ZNF66	0.0127336	0.00692621	0.0659941	25	25	25	Adipose (subcutaneous)
ENSG00000110841	PPFIBP1	-0.0161788	0.00880343	0.0660937	48	48	48	Adipose (subcutaneous)
ENSG00000204977	TRIM13	0.017665	0.00961237	0.0661011	33	33	33	Adipose (subcutaneous)
ENSG00000135272	MDFIC	0.010775	0.00586346	0.0661125	42	42	42	Adipose (subcutaneous)
ENSG00000197013	ZNF429	0.0103476	0.00563184	0.066159	31	31	31	Adipose (subcutaneous)
ENSG00000236397	DDX11L2	-0.00559578	0.00304622	0.0662161	72	72	72	Adipose (subcutaneous)
ENSG00000072832	CRMP1	-0.0128031	0.00697443	0.0663982	17	17	17	Adipose (subcutaneous)
ENSG00000115946	PNO1	-0.0199277	0.0108571	0.0664382	7	7	7	Adipose (subcutaneous)
ENSG00000205853	RFPL3S	0.0151903	0.00827702	0.06647	60	60	60	Adipose (subcutaneous)
ENSG00000182154	MRPL41	0.00763934	0.00416302	0.0664988	58	58	58	Adipose (subcutaneous)
ENSG00000272541	XXbac-BPGBPG55C20.1	-0.00648359	0.00353324	0.0665016	27	27	26	Adipose (subcutaneous)
ENSG00000106591	MRPL32	-0.012825	0.00698988	0.0665354	34	34	34	Adipose (subcutaneous)
ENSG00000184988	TMEM106A	0.0177431	0.0096716	0.0665716	18	18	18	Adipose (subcutaneous)
ENSG00000109756	RAPGEF2	0.0208167	0.0113475	0.0665833	37	37	37	Adipose (subcutaneous)
ENSG00000180979	LRRC57	0.0131573	0.00717608	0.0667293	10	10	10	Adipose (subcutaneous)
ENSG00000106049	HIBADH	0.0197562	0.0107757	0.0667424	25	25	25	Adipose (subcutaneous)
ENSG00000213988	ZNF90	-0.0180965	0.00987337	0.066823	13	13	13	Adipose (subcutaneous)
ENSG00000109944	C11orf63	0.0237691	0.0129684	0.0668249	10	10	10	Adipose (subcutaneous)
ENSG00000162585	C1orf86	0.0144404	0.0078794	0.0668499	16	16	16	Adipose (subcutaneous)
ENSG00000203652	AC099048.1	-0.0103789	0.00566363	0.0668686	26	26	26	Adipose (subcutaneous)
ENSG00000203993	C9orf37	0.0309099	0.0168703	0.0669206	18	18	17	Adipose (subcutaneous)
ENSG00000105928	DFNA5	-0.00826236	0.00451018	0.0669611	58	58	58	Adipose (subcutaneous)
ENSG00000133597	ADCK2	-0.00835807	0.00456745	0.0672617	18	18	18	Adipose (subcutaneous)
ENSG00000258890	CEP95	0.0271078	0.0148174	0.067332	3	3	3	Adipose (subcutaneous)
ENSG00000164761	TNFRSF11B	-0.0278695	0.015241	0.0674614	4	4	4	Adipose (subcutaneous)
ENSG00000112031	MTRF1L	-0.00521832	0.00285389	0.0674757	29	29	29	Adipose (subcutaneous)
ENSG00000198576	ARC	-0.0198783	0.0108822	0.0677466	6	6	6	Adipose (subcutaneous)
ENSG00000130762	ARHGEF16	-0.00697593	0.0038198	0.0678116	121	121	121	Adipose (subcutaneous)
ENSG00000265443	CTD-2349P21.6	-0.0218524	0.0119661	0.0678218	11	11	11	Adipose (subcutaneous)
ENSG00000143344	RGL1	-0.0279582	0.0153106	0.0678393	18	18	18	Adipose (subcutaneous)
ENSG00000183287	CCBE1	-0.0128648	0.00704599	0.0678751	66	66	66	Adipose (subcutaneous)
ENSG00000080293	SCTR	-0.0150071	0.00822601	0.0680995	14	14	14	Adipose (subcutaneous)
ENSG00000204164	BMS1P5	-0.00923928	0.00506492	0.0681261	53	53	53	Adipose (subcutaneous)
ENSG00000094975	SUCO	-0.0140048	0.00767891	0.0681827	16	16	16	Adipose (subcutaneous)
ENSG00000166441	RPL27A	-0.0156639	0.00858906	0.068196	43	43	43	Adipose (subcutaneous)
ENSG00000127955	GNAI1	0.0258504	0.0141788	0.0682777	12	12	12	Adipose (subcutaneous)
ENSG00000256204	RP11-243M5.1	0.0338183	0.0185545	0.0683566	15	15	15	Adipose (subcutaneous)
ENSG00000205978	NYNRIN	-0.0165211	0.00906476	0.0683689	28	28	28	Adipose (subcutaneous)
ENSG00000164096	C4orf3	0.0143319	0.0078654	0.0684329	47	47	47	Adipose (subcutaneous)
ENSG00000270903	HNRNPA3P9	0.0338091	0.0185608	0.0685249	19	19	19	Adipose (subcutaneous)
ENSG00000149300	C11orf52	0.0198608	0.0109122	0.068752	7	7	7	Adipose (subcutaneous)
ENSG00000101443	WFDC2	0.0196486	0.0108051	0.0689929	25	25	25	Adipose (subcutaneous)
ENSG00000169519	METTL15	0.0107132	0.00589277	0.0690597	31	31	31	Adipose (subcutaneous)
ENSG00000116701	NCF2	-0.0252427	0.0138851	0.0690689	3	3	3	Adipose (subcutaneous)
ENSG00000247373	RP11-486O12.2	0.0116802	0.00642831	0.0692192	9	9	9	Adipose (subcutaneous)
ENSG00000110042	DTX4	0.0241701	0.0133028	0.0692285	13	13	13	Adipose (subcutaneous)
ENSG00000165912	PACSIN3	0.0126128	0.00694362	0.0693003	16	16	16	Adipose (subcutaneous)
ENSG00000261308	RP11-923I11.7	-0.0319626	0.0175979	0.0693289	3	3	3	Adipose (subcutaneous)
ENSG00000137409	MTCH1	0.0201777	0.0111136	0.0694331	20	20	20	Adipose (subcutaneous)
ENSG00000156411	C14orf2	-0.0127345	0.00701525	0.0694846	20	20	20	Adipose (subcutaneous)
ENSG00000164332	UBLCP1	0.0107032	0.00590564	0.0699283	61	61	60	Adipose (subcutaneous)
ENSG00000215302	CTD-3092A11.1	0.00613649	0.00338693	0.0700145	35	35	35	Adipose (subcutaneous)
ENSG00000015520	NPC1L1	-0.0281382	0.0155414	0.0702139	2	2	2	Adipose (subcutaneous)
ENSG00000255198	SNHG9	0.0073874	0.00408127	0.0702844	19	19	19	Adipose (subcutaneous)
ENSG00000224383	C17orf72	0.0109933	0.00607461	0.0703398	17	17	17	Adipose (subcutaneous)
ENSG00000054277	OPN3	0.0115661	0.00639124	0.0703452	33	33	33	Adipose (subcutaneous)
ENSG00000090238	YPEL3	0.00514955	0.00284602	0.0703905	24	24	24	Adipose (subcutaneous)
ENSG00000227986	TRIM60P18	0.0198129	0.0109511	0.0704179	12	12	12	Adipose (subcutaneous)
ENSG00000158560	DYNC1I1	0.0171063	0.00945696	0.0704731	8	8	8	Adipose (subcutaneous)
ENSG00000179598	PLD6	0.0101553	0.00561528	0.0705278	46	46	46	Adipose (subcutaneous)
ENSG00000267731	RP11-147L13.8	0.00809389	0.00447782	0.0706764	42	42	42	Adipose (subcutaneous)
ENSG00000108479	GALK1	-0.0308835	0.017091	0.0707621	10	10	10	Adipose (subcutaneous)
ENSG00000175582	RAB6A	0.0116733	0.00646124	0.0708145	16	16	16	Adipose (subcutaneous)
ENSG00000145020	AMT	0.00601333	0.00332893	0.0708584	40	40	40	Adipose (subcutaneous)
ENSG00000257315	ZBED6	0.0338437	0.0187371	0.0708809	2	2	2	Adipose (subcutaneous)
ENSG00000266946	MRPL37P1	0.0523326	0.0289762	0.0709098	4	4	4	Adipose (subcutaneous)
ENSG00000176095	IP6K1	-0.0172657	0.00956111	0.0709461	30	30	30	Adipose (subcutaneous)
ENSG00000197629	MPEG1	-0.0107407	0.00594876	0.0709907	65	65	65	Adipose (subcutaneous)
ENSG00000116031	CD207	0.0103176	0.00571666	0.0711002	30	30	30	Adipose (subcutaneous)
ENSG00000103876	FAH	0.0216338	0.0119875	0.071122	3	3	3	Adipose (subcutaneous)
ENSG00000141279	NPEPPS	0.0181235	0.0100483	0.0712874	12	12	12	Adipose (subcutaneous)
ENSG00000249378	LINC01060	0.00505879	0.00280674	0.0714867	54	54	54	Adipose (subcutaneous)
ENSG00000141294	LRRC46	0.0186845	0.0103727	0.0716524	31	31	31	Adipose (subcutaneous)
ENSG00000239670	RP4-803A2.2	-0.0171723	0.00953482	0.0717023	24	24	24	Adipose (subcutaneous)
ENSG00000182923	CEP63	0.00616098	0.00342238	0.0718287	76	76	76	Adipose (subcutaneous)
ENSG00000234231	AC093616.4	-0.0130369	0.00724299	0.0718709	22	22	20	Adipose (subcutaneous)
ENSG00000109063	MYH3	0.017389	0.00966202	0.0719039	37	37	37	Adipose (subcutaneous)
ENSG00000184949	FAM227A	0.0141464	0.00786541	0.0720886	32	32	32	Adipose (subcutaneous)
ENSG00000235326	RP11-509J21.3	-0.0112957	0.00628324	0.0722167	62	62	62	Adipose (subcutaneous)
ENSG00000106809	OGN	-0.0171315	0.00952967	0.0722237	34	34	34	Adipose (subcutaneous)
ENSG00000165661	QSOX2	0.0235559	0.0131045	0.0722498	5	5	5	Adipose (subcutaneous)
ENSG00000110881	ASIC1	-0.0169664	0.00944076	0.0723126	27	27	27	Adipose (subcutaneous)
ENSG00000119929	CUTC	-0.0253864	0.0141321	0.0724361	15	15	15	Adipose (subcutaneous)
ENSG00000154229	PRKCA	0.00891877	0.00496527	0.072458	89	89	89	Adipose (subcutaneous)
ENSG00000129055	ANAPC13	0.00496505	0.00276432	0.0724749	46	46	46	Adipose (subcutaneous)
ENSG00000120314	WDR55	-0.0136998	0.00762849	0.0725147	20	20	20	Adipose (subcutaneous)
ENSG00000269501	RP11-353N4.6	0.0234463	0.0130584	0.0725739	12	12	12	Adipose (subcutaneous)
ENSG00000168268	NT5DC2	0.0212258	0.0118224	0.0725917	14	14	14	Adipose (subcutaneous)
ENSG00000137285	TUBB2B	-0.010373	0.00577817	0.0726218	6	6	6	Adipose (subcutaneous)
ENSG00000153406	NMRAL1	-0.00559627	0.00311735	0.072622	36	36	36	Adipose (subcutaneous)
ENSG00000085491	SLC25A24	0.0103601	0.00577436	0.0727896	64	64	64	Adipose (subcutaneous)
ENSG00000223718	AC093107.7	-0.024825	0.0138392	0.0728431	20	20	20	Adipose (subcutaneous)
ENSG00000167191	GPRC5B	0.021442	0.0119594	0.0729879	23	23	23	Adipose (subcutaneous)
ENSG00000230911	PPIHP1	-0.0148106	0.00826074	0.0729902	33	33	33	Adipose (subcutaneous)
ENSG00000185869	ZNF829	0.0138316	0.00771937	0.0731634	45	45	45	Adipose (subcutaneous)
ENSG00000149499	EML3	-0.0117413	0.006553	0.0731739	15	15	15	Adipose (subcutaneous)
ENSG00000100376	FAM118A	0.00439382	0.00245261	0.0732149	61	61	61	Adipose (subcutaneous)
ENSG00000225490	RP4-610C12.3	-0.0465969	0.0260188	0.0733102	10	10	8	Adipose (subcutaneous)
ENSG00000158286	RNF207	-0.0509449	0.0284542	0.0733866	3	3	3	Adipose (subcutaneous)
ENSG00000136250	AOAH	-0.0111475	0.00622762	0.0734533	8	8	8	Adipose (subcutaneous)
ENSG00000165555	NOXRED1	-0.00972297	0.00543786	0.0737738	35	35	35	Adipose (subcutaneous)
ENSG00000198818	SFT2D1	0.0194655	0.0108893	0.0738446	6	6	6	Adipose (subcutaneous)
ENSG00000196591	HDAC2	-0.0463809	0.0259501	0.073887	1	1	1	Adipose (subcutaneous)
ENSG00000112561	TFEB	0.0149672	0.00837716	0.0739906	27	27	27	Adipose (subcutaneous)
ENSG00000116213	WRAP73	-0.00655285	0.00366774	0.0739994	26	26	26	Adipose (subcutaneous)
ENSG00000173876	TUBB8	-0.0157022	0.00878992	0.0740372	21	21	21	Adipose (subcutaneous)
ENSG00000179008	C14orf39	0.0149437	0.00837129	0.0742431	42	42	42	Adipose (subcutaneous)
ENSG00000160796	NBEAL2	0.0319321	0.0178891	0.0742611	4	4	4	Adipose (subcutaneous)
ENSG00000151575	TEX9	-0.0197797	0.0110815	0.0742726	32	32	32	Adipose (subcutaneous)
ENSG00000162669	HFM1	-0.00658897	0.00369198	0.0743144	32	32	32	Adipose (subcutaneous)
ENSG00000117595	IRF6	0.0134965	0.00756251	0.0743161	14	14	14	Adipose (subcutaneous)
ENSG00000152580	IGSF10	0.0136866	0.0076705	0.074372	42	42	42	Adipose (subcutaneous)
ENSG00000013288	MAN2B2	-0.00911162	0.00510751	0.0744296	28	28	28	Adipose (subcutaneous)
ENSG00000105364	MRPL4	-0.0144835	0.00812159	0.074533	20	20	20	Adipose (subcutaneous)
ENSG00000060749	QSER1	0.0319446	0.0179153	0.0745725	14	14	14	Adipose (subcutaneous)
ENSG00000147894	C9orf72	-0.00835079	0.00468796	0.0748592	47	47	47	Adipose (subcutaneous)
ENSG00000183605	SFXN4	0.00504291	0.00283188	0.0749506	33	33	33	Adipose (subcutaneous)
ENSG00000105329	TGFB1	-0.0127441	0.00715698	0.0749694	47	47	46	Adipose (subcutaneous)
ENSG00000089154	GCN1L1	0.0104718	0.00588276	0.0750612	20	20	20	Adipose (subcutaneous)
ENSG00000138801	PAPSS1	0.0187254	0.0105269	0.0752705	4	4	4	Adipose (subcutaneous)
ENSG00000188959	C9orf152	0.0519086	0.0291908	0.0753631	5	5	5	Adipose (subcutaneous)
ENSG00000135205	CCDC146	-0.01744	0.00980889	0.0754074	23	23	22	Adipose (subcutaneous)
ENSG00000160886	LY6K	-0.0194488	0.0109403	0.0754503	20	20	20	Adipose (subcutaneous)
ENSG00000161573	CCL16	0.0111518	0.00627368	0.0754782	5	5	5	Adipose (subcutaneous)
ENSG00000004700	RECQL	0.0126929	0.0071413	0.0755046	21	21	21	Adipose (subcutaneous)
ENSG00000225518	RP11-396C23.2	-0.0233141	0.0131242	0.0756634	6	6	6	Adipose (subcutaneous)
ENSG00000203392	AC105020.1	0.0243852	0.0137278	0.0756776	7	7	7	Adipose (subcutaneous)
ENSG00000138095	LRPPRC	0.011152	0.00627807	0.0756778	10	10	10	Adipose (subcutaneous)
ENSG00000271324	RP11-10C24.2	0.00847141	0.00476939	0.0756995	81	81	81	Adipose (subcutaneous)
ENSG00000272335	RP11-53O19.3	0.0119663	0.00674126	0.0758848	20	20	20	Adipose (subcutaneous)
ENSG00000181396	OGFOD3	0.00758426	0.00427357	0.0759492	31	31	31	Adipose (subcutaneous)
ENSG00000104213	PDGFRL	0.011781	0.00663884	0.0759704	25	25	25	Adipose (subcutaneous)
ENSG00000163827	LRRC2	-0.0149535	0.00842677	0.0759758	23	23	23	Adipose (subcutaneous)
ENSG00000088543	C3orf18	-0.0154092	0.00868736	0.0761048	27	27	27	Adipose (subcutaneous)
ENSG00000138639	ARHGAP24	-0.0177096	0.00999066	0.0762925	6	6	6	Adipose (subcutaneous)
ENSG00000112299	VNN1	-0.0168243	0.00949292	0.0763453	35	35	35	Adipose (subcutaneous)
ENSG00000240602	RP11-64D22.2	0.0100555	0.00567412	0.0763652	34	34	34	Adipose (subcutaneous)
ENSG00000228903	RASA4CP	0.0129038	0.00728616	0.0765609	35	35	34	Adipose (subcutaneous)
ENSG00000130733	YIPF2	0.0236006	0.0133272	0.0765833	17	17	17	Adipose (subcutaneous)
ENSG00000167740	CYB5D2	0.0135828	0.00767263	0.0766779	14	14	14	Adipose (subcutaneous)
ENSG00000117862	TXNDC12	0.0376402	0.0212702	0.0767892	5	5	5	Adipose (subcutaneous)
ENSG00000196616	ADH1B	-0.014122	0.00798089	0.0768148	36	36	36	Adipose (subcutaneous)
ENSG00000141556	TBCD	0.0167101	0.0094439	0.0768251	15	15	15	Adipose (subcutaneous)
ENSG00000012983	MAP4K5	0.0143239	0.00809575	0.0768423	27	27	27	Adipose (subcutaneous)
ENSG00000205609	EIF3CL	0.0364644	0.0206124	0.0768858	23	23	23	Adipose (subcutaneous)
ENSG00000213171	LINGO4	0.0210856	0.0119274	0.0770894	27	27	27	Adipose (subcutaneous)
ENSG00000176635	HORMAD2	-0.0158123	0.00894481	0.0771001	30	30	30	Adipose (subcutaneous)
ENSG00000174672	BRSK2	0.0138269	0.00782542	0.0772418	37	37	37	Adipose (subcutaneous)
ENSG00000107890	ANKRD26	0.0128185	0.00725951	0.0774375	41	41	41	Adipose (subcutaneous)
ENSG00000226761	TAS2R46	0.019369	0.010972	0.0775126	45	45	45	Adipose (subcutaneous)
ENSG00000244274	DBNDD2	0.0197036	0.0111623	0.0775321	13	13	13	Adipose (subcutaneous)
ENSG00000204856	FAM216A	-0.0202685	0.0114881	0.0776798	17	17	17	Adipose (subcutaneous)
ENSG00000204149	AGAP6	-0.00617053	0.00349906	0.0778196	16	16	16	Adipose (subcutaneous)
ENSG00000173391	OLR1	-0.0248285	0.0140818	0.0778733	30	30	30	Adipose (subcutaneous)
ENSG00000105699	LSR	-0.00728996	0.00413484	0.0778907	16	16	16	Adipose (subcutaneous)
ENSG00000197951	ZNF71	0.0139523	0.00791424	0.0779109	32	32	32	Adipose (subcutaneous)
ENSG00000225766	RP11-468E2.9	0.0265717	0.0150787	0.0780344	9	9	9	Adipose (subcutaneous)
ENSG00000205108	FAM205A	0.0224313	0.0127332	0.0781292	22	22	22	Adipose (subcutaneous)
ENSG00000197334	AC032027.1	-0.0843786	0.047901	0.0781502	3	3	3	Adipose (subcutaneous)
ENSG00000147853	AK3	-0.00913197	0.00518559	0.0782335	76	76	76	Adipose (subcutaneous)
ENSG00000153233	PTPRR	-0.0283474	0.0160991	0.0782703	17	17	17	Adipose (subcutaneous)
ENSG00000140612	SEC11A	0.0321521	0.0182627	0.0783165	15	15	15	Adipose (subcutaneous)
ENSG00000197136	PCNXL3	-0.0237895	0.0135129	0.0783237	14	14	14	Adipose (subcutaneous)
ENSG00000198890	PRMT6	0.00899744	0.0051116	0.0783737	27	27	27	Adipose (subcutaneous)
ENSG00000232901	CYCSP10	0.0419355	0.0238394	0.0785636	13	13	13	Adipose (subcutaneous)
ENSG00000101310	SEC23B	0.0115085	0.00654376	0.07863	29	29	29	Adipose (subcutaneous)
ENSG00000181109	OR52P1P	-0.0145225	0.00825867	0.0786693	39	39	39	Adipose (subcutaneous)
ENSG00000156381	ANKRD9	-0.0194115	0.0110449	0.07883	18	18	18	Adipose (subcutaneous)
ENSG00000175518	UBQLNL	0.0338681	0.0192759	0.0789155	31	31	31	Adipose (subcutaneous)
ENSG00000055955	ITIH4	-0.0082423	0.00469215	0.0789833	9	9	9	Adipose (subcutaneous)
ENSG00000112799	LY86	-0.0121093	0.00689416	0.0790097	11	11	11	Adipose (subcutaneous)
ENSG00000248610	HSPA8P4	0.0392536	0.0223564	0.0791199	2	2	2	Adipose (subcutaneous)
ENSG00000197479	PCDHB11	0.0315934	0.0180017	0.0792557	16	16	16	Adipose (subcutaneous)
ENSG00000111269	CREBL2	-0.0161384	0.00920659	0.0796152	39	39	39	Adipose (subcutaneous)
ENSG00000120328	PCDHB12	0.0141375	0.00806568	0.0796359	15	15	15	Adipose (subcutaneous)
ENSG00000157796	WDR19	0.0190053	0.0108445	0.0796832	17	17	17	Adipose (subcutaneous)
ENSG00000164068	RNF123	-0.00718447	0.00409975	0.0797023	38	38	38	Adipose (subcutaneous)
ENSG00000267198	RP11-798G7.6	-0.00894169	0.00510331	0.0797507	6	6	5	Adipose (subcutaneous)
ENSG00000137185	ZSCAN9	0.0130177	0.00743126	0.0798166	57	57	57	Adipose (subcutaneous)
ENSG00000214357	NEURL1B	0.0204257	0.0116617	0.0798553	16	16	16	Adipose (subcutaneous)
ENSG00000149922	TBX6	0.010037	0.00573159	0.079916	33	33	33	Adipose (subcutaneous)
ENSG00000144659	SLC25A38	0.0194274	0.0110942	0.0799226	24	24	24	Adipose (subcutaneous)
ENSG00000146247	PHIP	-0.022507	0.0128565	0.0800101	17	17	17	Adipose (subcutaneous)
ENSG00000136240	KDELR2	0.0319409	0.0182462	0.080023	1	1	1	Adipose (subcutaneous)
ENSG00000226002	RP11-460N20.5	0.00769081	0.00439396	0.0800642	32	32	32	Adipose (subcutaneous)
ENSG00000134333	LDHA	0.0340341	0.0194475	0.0801099	3	3	3	Adipose (subcutaneous)
ENSG00000171503	ETFDH	0.00823553	0.00470606	0.0801214	25	25	25	Adipose (subcutaneous)
ENSG00000166436	TRIM66	0.00439205	0.00251062	0.0802245	62	62	62	Adipose (subcutaneous)
ENSG00000178307	TMEM11	-0.0281422	0.0160929	0.0803367	6	6	6	Adipose (subcutaneous)
ENSG00000197093	GAL3ST4	-0.0504784	0.0288722	0.0804052	2	2	2	Adipose (subcutaneous)
ENSG00000015676	NUDCD3	0.00692362	0.00396052	0.0804366	62	62	62	Adipose (subcutaneous)
ENSG00000235021	RP11-439E19.7	-0.0446045	0.0255171	0.0804604	3	3	3	Adipose (subcutaneous)
ENSG00000129595	EPB41L4A	0.00814692	0.00466159	0.080521	27	27	27	Adipose (subcutaneous)
ENSG00000063046	EIF4B	-0.00949089	0.00543376	0.0806977	17	17	17	Adipose (subcutaneous)
ENSG00000122085	MTERFD2	-0.0159965	0.00915864	0.0807069	9	9	9	Adipose (subcutaneous)
ENSG00000106628	POLD2	-0.0234349	0.013419	0.0807418	9	9	9	Adipose (subcutaneous)
ENSG00000164543	STK17A	-0.0132242	0.00757289	0.0807671	71	71	71	Adipose (subcutaneous)
ENSG00000254343	RP11-760H22.2	-0.0185489	0.0106223	0.080773	23	23	23	Adipose (subcutaneous)
ENSG00000027001	MIPEP	-0.0141769	0.00811971	0.0808145	5	5	5	Adipose (subcutaneous)
ENSG00000110427	KIAA1549L	0.0149384	0.00855689	0.0808509	24	24	24	Adipose (subcutaneous)
ENSG00000246523	RP11-736K20.6	0.0140275	0.00803777	0.0809503	62	62	62	Adipose (subcutaneous)
ENSG00000258713	C20orf141	-0.0143327	0.00821366	0.0809886	33	33	33	Adipose (subcutaneous)
ENSG00000156876	SASS6	0.0289811	0.0166134	0.0810822	29	29	29	Adipose (subcutaneous)
ENSG00000258100	RP11-121E16.1	-0.0155943	0.0089404	0.0811152	35	35	35	Adipose (subcutaneous)
ENSG00000244921	CTB-36O1.7	-0.0292221	0.0167541	0.0811278	8	8	8	Adipose (subcutaneous)
ENSG00000188517	COL25A1	-0.0261959	0.0150365	0.0814803	22	22	22	Adipose (subcutaneous)
ENSG00000174652	ZNF266	-0.00426228	0.00244856	0.0817311	58	58	58	Adipose (subcutaneous)
ENSG00000271947	RP11-439M11.1	-0.0124783	0.00717009	0.0818011	9	9	9	Adipose (subcutaneous)
ENSG00000100889	PCK2	-0.0105354	0.00605541	0.0818883	46	46	46	Adipose (subcutaneous)
ENSG00000273097	RP11-219C20.3	0.0263287	0.0151369	0.081969	6	6	6	Adipose (subcutaneous)
ENSG00000242852	ZNF709	-0.0130524	0.0075048	0.0819987	46	46	45	Adipose (subcutaneous)
ENSG00000232202	AC098824.6	-0.0133779	0.00769454	0.082101	29	29	29	Adipose (subcutaneous)
ENSG00000024048	UBR2	-0.0218236	0.0125556	0.0821845	13	13	13	Adipose (subcutaneous)
ENSG00000173548	SNX33	-0.012733	0.00732715	0.0822497	47	47	47	Adipose (subcutaneous)
ENSG00000165434	PGM2L1	-0.0167427	0.00963592	0.0822933	26	26	26	Adipose (subcutaneous)
ENSG00000165475	CRYL1	-0.00945837	0.00544468	0.0823559	62	62	62	Adipose (subcutaneous)
ENSG00000146094	DOK3	-0.0172276	0.00992061	0.0824676	12	12	12	Adipose (subcutaneous)
ENSG00000091844	RGS17	0.0164563	0.00948296	0.0826789	13	13	13	Adipose (subcutaneous)
ENSG00000183386	FHL3	0.0109564	0.00631426	0.0827084	18	18	18	Adipose (subcutaneous)
ENSG00000228409	CCT6P1	-0.0182377	0.0105146	0.0828274	21	21	21	Adipose (subcutaneous)
ENSG00000185594	SPATA8	-0.0312995	0.0180483	0.0828804	4	4	4	Adipose (subcutaneous)
ENSG00000172123	SLFN12	0.00731999	0.0042223	0.08298	56	56	56	Adipose (subcutaneous)
ENSG00000140157	NIPA2	0.0215286	0.0124211	0.083055	6	6	6	Adipose (subcutaneous)
ENSG00000188779	SKOR1	0.00868196	0.00500964	0.083087	19	19	19	Adipose (subcutaneous)
ENSG00000134222	PSRC1	-0.0193929	0.0111906	0.0831025	5	5	5	Adipose (subcutaneous)
ENSG00000131435	PDLIM4	-0.0118046	0.00681271	0.0831422	12	12	11	Adipose (subcutaneous)
ENSG00000205413	SAMD9	-0.0293865	0.016962	0.0831865	9	9	9	Adipose (subcutaneous)
ENSG00000183150	GPR19	-0.0343141	0.0198101	0.083246	15	15	15	Adipose (subcutaneous)
ENSG00000167555	ZNF528	0.00568832	0.00328425	0.0832741	28	28	28	Adipose (subcutaneous)
ENSG00000177868	CCDC23	0.00879	0.00507532	0.0832895	9	9	9	Adipose (subcutaneous)
ENSG00000109814	UGDH	0.041509	0.0239712	0.083341	9	9	9	Adipose (subcutaneous)
ENSG00000259207	ITGB3	-0.0133556	0.0077224	0.0837266	18	18	18	Adipose (subcutaneous)
ENSG00000105281	SLC1A5	0.0119846	0.00693085	0.0837799	34	34	33	Adipose (subcutaneous)
ENSG00000047249	ATP6V1H	0.0379298	0.0219507	0.083996	3	3	3	Adipose (subcutaneous)
ENSG00000101194	SLC17A9	0.0167626	0.00970126	0.0840096	12	12	12	Adipose (subcutaneous)
ENSG00000273308	RP11-496H1.2	-0.0451423	0.0261283	0.0840389	2	2	2	Adipose (subcutaneous)
ENSG00000226318	RP11-474D14.2	0.01871	0.0108336	0.0841624	32	32	31	Adipose (subcutaneous)
ENSG00000269473	CTD-2619J13.19	0.0143922	0.00833572	0.0842459	12	12	12	Adipose (subcutaneous)
ENSG00000247317	RP11-273G15.2	-0.00725316	0.00420163	0.0842982	10	10	10	Adipose (subcutaneous)
ENSG00000224207	RP11-10L12.1	-0.0238885	0.0138463	0.0844811	8	8	8	Adipose (subcutaneous)
ENSG00000123815	ADCK4	-0.0155176	0.00899811	0.0846108	40	40	40	Adipose (subcutaneous)
ENSG00000268433	RP11-420K14.2	0.013684	0.00793578	0.0846451	36	36	36	Adipose (subcutaneous)
ENSG00000272899	RP11-309L24.9	-0.0219334	0.0127211	0.084677	16	16	16	Adipose (subcutaneous)
ENSG00000198346	ZNF813	0.0173916	0.0100915	0.0848183	39	39	39	Adipose (subcutaneous)
ENSG00000167633	KIR3DL1	-0.0202648	0.0117665	0.0850271	18	18	18	Adipose (subcutaneous)
ENSG00000175054	ATR	-0.0165057	0.00958612	0.0850993	22	22	22	Adipose (subcutaneous)
ENSG00000144810	COL8A1	0.0224502	0.0130392	0.085115	12	12	12	Adipose (subcutaneous)
ENSG00000258427	RBM8B	0.0311915	0.0181205	0.0851886	50	50	50	Adipose (subcutaneous)
ENSG00000187513	GJA4	0.0267757	0.0155555	0.0851975	15	15	15	Adipose (subcutaneous)
ENSG00000124440	HIF3A	0.0118048	0.00685871	0.0852243	49	49	48	Adipose (subcutaneous)
ENSG00000175279	APITD1	0.0216343	0.0125699	0.085228	4	4	4	Adipose (subcutaneous)
ENSG00000182117	NOP10	-0.00935389	0.0054356	0.0852766	61	61	61	Adipose (subcutaneous)
ENSG00000113269	RNF130	-0.0243089	0.0141284	0.0853293	4	4	4	Adipose (subcutaneous)
ENSG00000265750	RP11-799B12.4	0.0369474	0.0214889	0.0855463	5	5	5	Adipose (subcutaneous)
ENSG00000138621	PPCDC	-0.00663023	0.00385648	0.08557	48	48	48	Adipose (subcutaneous)
ENSG00000226266	AC009961.3	0.0119391	0.00694474	0.0855851	48	48	48	Adipose (subcutaneous)
ENSG00000179409	GEMIN4	0.00876497	0.00510103	0.0857467	43	43	43	Adipose (subcutaneous)
ENSG00000100412	ACO2	0.0217892	0.0126844	0.0858349	23	23	23	Adipose (subcutaneous)
ENSG00000099957	P2RX6	-0.0224179	0.0130527	0.0858883	7	7	7	Adipose (subcutaneous)
ENSG00000082258	CCNT2	0.00780859	0.00455251	0.0863032	69	69	69	Adipose (subcutaneous)
ENSG00000112667	DNPH1	0.00947028	0.00552168	0.0863257	80	80	80	Adipose (subcutaneous)
ENSG00000106536	POU6F2	0.0243315	0.0141883	0.0863635	15	15	15	Adipose (subcutaneous)
ENSG00000182446	NPLOC4	0.0121069	0.00706006	0.0863728	23	23	23	Adipose (subcutaneous)
ENSG00000111405	ENDOU	0.0141177	0.00823561	0.0864873	34	34	34	Adipose (subcutaneous)
ENSG00000172724	CCL19	0.0459451	0.0268071	0.0865439	8	8	8	Adipose (subcutaneous)
ENSG00000189423	USP32P3	-0.00815979	0.00476303	0.0866851	37	37	37	Adipose (subcutaneous)
ENSG00000228397	RP1-224A6.3	-0.0189931	0.0110901	0.0867835	7	7	7	Adipose (subcutaneous)
ENSG00000154845	PPP4R1	-0.0168358	0.00983154	0.0868179	22	22	22	Adipose (subcutaneous)
ENSG00000000460	C1orf112	-0.0246262	0.0143941	0.0871087	16	16	16	Adipose (subcutaneous)
ENSG00000178409	BEND3	0.0390288	0.0228152	0.087146	4	4	4	Adipose (subcutaneous)
ENSG00000241399	CD302	-0.0177978	0.0104068	0.0872275	11	11	11	Adipose (subcutaneous)
ENSG00000174194	AGAP8	0.00554074	0.0032403	0.0872763	25	25	25	Adipose (subcutaneous)
ENSG00000138772	ANXA3	-0.00836334	0.00489255	0.0873763	8	8	8	Adipose (subcutaneous)
ENSG00000197062	RP5-874C20.3	0.00945975	0.00553406	0.0873829	22	22	22	Adipose (subcutaneous)
ENSG00000140265	ZSCAN29	-0.0104889	0.00613862	0.0875108	37	37	37	Adipose (subcutaneous)
ENSG00000177994	C2orf73	0.0239109	0.0140003	0.0876577	18	18	18	Adipose (subcutaneous)
ENSG00000125144	MT1G	-0.0128191	0.00750709	0.08771	23	23	23	Adipose (subcutaneous)
ENSG00000155115	GTF3C6	-0.0100711	0.00590122	0.0878941	82	82	82	Adipose (subcutaneous)
ENSG00000188641	DPYD	0.0107852	0.00632037	0.0879301	55	55	55	Adipose (subcutaneous)
ENSG00000166405	RIC3	-0.0199015	0.0116634	0.0879483	19	19	19	Adipose (subcutaneous)
ENSG00000062716	VMP1	0.0284157	0.0166596	0.0880711	8	8	8	Adipose (subcutaneous)
ENSG00000177990	DPY19L2	0.0118383	0.00694111	0.0880963	35	35	35	Adipose (subcutaneous)
ENSG00000140836	ZFHX3	0.018762	0.0110015	0.0881194	20	20	20	Adipose (subcutaneous)
ENSG00000166747	AP1G1	-0.0155776	0.00913536	0.0881583	47	47	47	Adipose (subcutaneous)
ENSG00000181218	HIST3H2A	0.0175434	0.0102889	0.0881794	22	22	22	Adipose (subcutaneous)
ENSG00000088205	DDX18	0.0225281	0.0132148	0.0882383	11	11	11	Adipose (subcutaneous)
ENSG00000111666	CHPT1	-0.00568784	0.00333799	0.0883859	29	29	29	Adipose (subcutaneous)
ENSG00000170374	SP7	-0.0175631	0.0103085	0.0884292	31	31	31	Adipose (subcutaneous)
ENSG00000104833	TUBB4A	0.0299671	0.0175942	0.0885239	12	12	12	Adipose (subcutaneous)
ENSG00000129467	ADCY4	0.00975657	0.00572993	0.0886168	27	27	27	Adipose (subcutaneous)
ENSG00000204410	MSH5	-0.0150239	0.00882378	0.0886321	35	35	35	Adipose (subcutaneous)
ENSG00000101335	MYL9	0.0182873	0.0107452	0.0887718	10	10	10	Adipose (subcutaneous)
ENSG00000056661	PCGF2	-0.00808225	0.00474907	0.0887813	12	12	12	Adipose (subcutaneous)
ENSG00000166342	NETO1	-0.0145055	0.00852746	0.0889362	41	41	41	Adipose (subcutaneous)
ENSG00000173992	CCS	-0.0291081	0.0171228	0.0891378	13	13	13	Adipose (subcutaneous)
ENSG00000108622	ICAM2	0.0122395	0.00720089	0.0891844	14	14	14	Adipose (subcutaneous)
ENSG00000161692	DBF4B	0.00552761	0.00325356	0.0893305	16	16	16	Adipose (subcutaneous)
ENSG00000165632	TAF3	-0.00991962	0.00584347	0.0895913	82	82	82	Adipose (subcutaneous)
ENSG00000136100	VPS36	0.0169293	0.00998508	0.0899878	5	5	5	Adipose (subcutaneous)
ENSG00000059769	DNAJC25	0.0150143	0.0088578	0.0900686	25	25	25	Adipose (subcutaneous)
ENSG00000073670	ADAM11	0.0105924	0.00625236	0.0902376	14	14	13	Adipose (subcutaneous)
ENSG00000138756	BMP2K	-0.0121669	0.00718195	0.0902464	58	58	58	Adipose (subcutaneous)
ENSG00000185518	SV2B	0.0129078	0.00762042	0.0902947	9	9	9	Adipose (subcutaneous)
ENSG00000197261	C6orf141	-0.0134774	0.00795874	0.0903769	29	29	29	Adipose (subcutaneous)
ENSG00000101546	RBFA	-0.0211498	0.0124965	0.0905587	3	3	3	Adipose (subcutaneous)
ENSG00000167617	CDC42EP5	0.0181351	0.0107182	0.0906486	27	27	27	Adipose (subcutaneous)
ENSG00000173124	C10orf129	0.00587415	0.00347291	0.0907566	23	23	23	Adipose (subcutaneous)
ENSG00000102879	CORO1A	-0.0203353	0.0120263	0.0908554	7	7	7	Adipose (subcutaneous)
ENSG00000272463	RP11-532F6.3	0.00717181	0.00424365	0.0910264	52	52	52	Adipose (subcutaneous)
ENSG00000149646	CNBD2	0.031399	0.0185827	0.0910882	6	6	6	Adipose (subcutaneous)
ENSG00000107738	C10orf54	-0.0147928	0.00875665	0.0911574	18	18	18	Adipose (subcutaneous)
ENSG00000197302	ZNF720	0.0132972	0.00787234	0.091199	27	27	27	Adipose (subcutaneous)
ENSG00000146833	TRIM4	-0.00431117	0.00255274	0.0912498	37	37	37	Adipose (subcutaneous)
ENSG00000109265	KIAA1211	0.010318	0.00610991	0.0912708	17	17	17	Adipose (subcutaneous)
ENSG00000123473	STIL	0.0169863	0.0100617	0.0913694	34	34	34	Adipose (subcutaneous)
ENSG00000167257	RNF214	0.0157452	0.0093376	0.091755	9	9	9	Adipose (subcutaneous)
ENSG00000113558	SKP1	-0.00950197	0.00563629	0.0918235	95	95	95	Adipose (subcutaneous)
ENSG00000178852	EFCAB13	-0.00583912	0.00346389	0.0918515	99	99	98	Adipose (subcutaneous)
ENSG00000130768	SMPDL3B	0.0236386	0.0140292	0.0919964	8	8	8	Adipose (subcutaneous)
ENSG00000243323	PTPRVP	0.0170797	0.0101375	0.0920245	27	27	27	Adipose (subcutaneous)
ENSG00000138380	CARF	0.0103907	0.00616847	0.0920884	21	21	21	Adipose (subcutaneous)
ENSG00000076984	MAP2K7	-0.0327239	0.0194389	0.092294	4	4	4	Adipose (subcutaneous)
ENSG00000100697	DICER1	0.0118018	0.00701418	0.0924582	12	12	12	Adipose (subcutaneous)
ENSG00000228157	AC007952.5	0.0103582	0.0061574	0.0925232	15	15	15	Adipose (subcutaneous)
ENSG00000149599	DUSP15	0.0110786	0.00658789	0.0926344	29	29	29	Adipose (subcutaneous)
ENSG00000237840	FAM21FP	-0.0120582	0.00717051	0.0926383	8	8	8	Adipose (subcutaneous)
ENSG00000137764	MAP2K5	0.0078599	0.00467404	0.0926449	9	9	9	Adipose (subcutaneous)
ENSG00000010704	HFE	0.0156856	0.00932813	0.0926578	17	17	17	Adipose (subcutaneous)
ENSG00000244623	OR2AE1	0.00859342	0.00511167	0.0927365	22	22	22	Adipose (subcutaneous)
ENSG00000104980	TIMM44	0.0152355	0.00906503	0.0928234	14	14	14	Adipose (subcutaneous)
ENSG00000101417	PXMP4	0.0237667	0.0141426	0.0928605	6	6	6	Adipose (subcutaneous)
ENSG00000084444	KIAA1467	-0.0398996	0.0237665	0.0931884	6	6	6	Adipose (subcutaneous)
ENSG00000112697	TMEM30A	0.0128309	0.00764424	0.0932494	34	34	34	Adipose (subcutaneous)
ENSG00000129667	RHBDF2	-0.012226	0.00728516	0.0933058	18	18	18	Adipose (subcutaneous)
ENSG00000116198	CEP104	-0.00745899	0.00444696	0.0934791	27	27	27	Adipose (subcutaneous)
ENSG00000245719	RP11-34F13.2	-0.0124513	0.0074233	0.0934792	12	12	12	Adipose (subcutaneous)
ENSG00000149503	INCENP	-0.0159116	0.00948765	0.093526	6	6	6	Adipose (subcutaneous)
ENSG00000162408	NOL9	-0.0163406	0.00974555	0.0935959	31	31	31	Adipose (subcutaneous)
ENSG00000177479	ARIH2	0.0116743	0.00696281	0.0936077	34	34	34	Adipose (subcutaneous)
ENSG00000101278	RPS10L	0.0279076	0.0166551	0.0938125	9	9	9	Adipose (subcutaneous)
ENSG00000268555	RP11-678G14.3	0.00598112	0.00356972	0.0938326	30	30	29	Adipose (subcutaneous)
ENSG00000178425	NT5DC1	-0.0168426	0.010054	0.0938932	18	18	18	Adipose (subcutaneous)
ENSG00000172081	MOB3A	0.0135702	0.00810329	0.0940023	16	16	16	Adipose (subcutaneous)
ENSG00000106608	URGCP	0.0446934	0.0266892	0.0940153	9	9	9	Adipose (subcutaneous)
ENSG00000126749	EMG1	0.0269418	0.0160925	0.0940947	6	6	6	Adipose (subcutaneous)
ENSG00000131669	NINJ1	-0.0211919	0.0126635	0.0942356	23	23	23	Adipose (subcutaneous)
ENSG00000182534	MXRA7	0.00456754	0.00272949	0.0942473	45	45	45	Adipose (subcutaneous)
ENSG00000100441	KHNYN	0.00493416	0.00294867	0.0942582	16	16	16	Adipose (subcutaneous)
ENSG00000050130	JKAMP	-0.0173711	0.0103856	0.0944044	20	20	20	Adipose (subcutaneous)
ENSG00000152942	RAD17	0.00770404	0.0046063	0.0944252	53	53	53	Adipose (subcutaneous)
ENSG00000160360	GPSM1	-0.0113527	0.00678803	0.0944347	14	14	14	Adipose (subcutaneous)
ENSG00000197696	NMB	0.0219114	0.0131017	0.0944434	17	17	17	Adipose (subcutaneous)
ENSG00000136197	C7orf25	0.0104139	0.00622862	0.0945364	42	42	42	Adipose (subcutaneous)
ENSG00000132793	LPIN3	-0.022337	0.01336	0.0945387	5	5	5	Adipose (subcutaneous)
ENSG00000152291	TGOLN2	-0.0128175	0.0076678	0.0946029	16	16	16	Adipose (subcutaneous)
ENSG00000113520	IL4	0.0141624	0.00847337	0.0946433	17	17	17	Adipose (subcutaneous)
ENSG00000166446	CDYL2	-0.0098	0.00586563	0.0947715	32	32	32	Adipose (subcutaneous)
ENSG00000188659	FAM154B	-0.00658302	0.00394145	0.0948793	11	11	11	Adipose (subcutaneous)
ENSG00000167644	C19orf33	0.00719808	0.00430977	0.0948838	21	21	21	Adipose (subcutaneous)
ENSG00000267886	CTD-2291D10.4	0.0209238	0.0125341	0.0950492	8	8	8	Adipose (subcutaneous)
ENSG00000196663	TECPR2	-0.0545006	0.0326548	0.0951191	2	2	2	Adipose (subcutaneous)
ENSG00000174912	METTL15P1	0.0153429	0.00919302	0.0951222	15	15	15	Adipose (subcutaneous)
ENSG00000180767	CHST13	0.00682635	0.00409174	0.0952519	12	12	12	Adipose (subcutaneous)
ENSG00000091136	LAMB1	-0.00780136	0.00467648	0.0952735	15	15	15	Adipose (subcutaneous)
ENSG00000166450	PRTG	0.00820178	0.00491684	0.0952959	12	12	12	Adipose (subcutaneous)
ENSG00000116209	TMEM59	-0.0257222	0.0154231	0.0953604	7	7	7	Adipose (subcutaneous)
ENSG00000105695	MAG	-0.0134319	0.00806105	0.095659	18	18	18	Adipose (subcutaneous)
ENSG00000196705	ZNF431	-0.0175688	0.0105459	0.0957262	17	17	17	Adipose (subcutaneous)
ENSG00000066923	STAG3	-0.0232311	0.0139461	0.0957574	2	2	2	Adipose (subcutaneous)
ENSG00000163453	IGFBP7	0.012637	0.00758677	0.0957802	58	58	58	Adipose (subcutaneous)
ENSG00000177380	PPFIA3	-0.0124124	0.00745401	0.095874	41	41	41	Adipose (subcutaneous)
ENSG00000183431	SF3A3	0.0070051	0.00420803	0.0959731	9	9	9	Adipose (subcutaneous)
ENSG00000258171	RP11-511B23.3	0.0163265	0.00981042	0.0960725	6	6	6	Adipose (subcutaneous)
ENSG00000169085	C8orf46	-0.00488251	0.00293399	0.0960885	16	16	16	Adipose (subcutaneous)
ENSG00000101052	IFT52	-0.0102098	0.00613671	0.0961683	7	7	7	Adipose (subcutaneous)
ENSG00000076826	CAMSAP3	0.0325072	0.0195404	0.096195	18	18	18	Adipose (subcutaneous)
ENSG00000170113	NIPA1	-0.00902521	0.0054301	0.0964989	20	20	19	Adipose (subcutaneous)
ENSG00000269990	CTD-3074O7.12	0.01847	0.011124	0.0968379	21	21	21	Adipose (subcutaneous)
ENSG00000214194	LINC00998	-0.0226274	0.0136316	0.0969302	13	13	13	Adipose (subcutaneous)
ENSG00000118855	MFSD1	0.0135282	0.00815027	0.096946	17	17	17	Adipose (subcutaneous)
ENSG00000137364	TPMT	-0.021991	0.0132496	0.0969653	14	14	14	Adipose (subcutaneous)
ENSG00000102683	SGCG	0.0144657	0.00871826	0.0970681	5	5	5	Adipose (subcutaneous)
ENSG00000107443	CCNJ	0.0144423	0.00870586	0.0971325	32	32	32	Adipose (subcutaneous)
ENSG00000263753	LINC00667	-0.00455321	0.00274478	0.097144	24	24	24	Adipose (subcutaneous)
ENSG00000185829	ARL17A	-0.0060056	0.00362193	0.0972929	87	87	85	Adipose (subcutaneous)
ENSG00000251448	RP11-71E19.2	-0.0197415	0.0119075	0.0973389	17	17	17	Adipose (subcutaneous)
ENSG00000147526	TACC1	-0.0147234	0.00888276	0.0974126	24	24	24	Adipose (subcutaneous)
ENSG00000167081	PBX3	0.00939539	0.00566952	0.0974839	26	26	26	Adipose (subcutaneous)
ENSG00000167535	CACNB3	0.0232299	0.0140254	0.097667	9	9	9	Adipose (subcutaneous)
ENSG00000138111	TMEM180	-0.00573378	0.00346253	0.0977316	40	40	40	Adipose (subcutaneous)
ENSG00000143153	ATP1B1	-0.0256836	0.0155149	0.0978409	8	8	8	Adipose (subcutaneous)
ENSG00000177335	C8orf31	0.0345596	0.0208867	0.0980013	2	2	2	Adipose (subcutaneous)
ENSG00000138658	C4orf21	0.00662589	0.0040052	0.0980617	46	46	46	Adipose (subcutaneous)
ENSG00000214140	PRCD	-0.0102504	0.00619657	0.0980868	41	41	41	Adipose (subcutaneous)
ENSG00000271119	CTD-2012J19.3	0.0108387	0.00655406	0.098181	40	40	40	Adipose (subcutaneous)
ENSG00000253710	ALG11	0.00691886	0.0041862	0.098376	58	58	58	Adipose (subcutaneous)
ENSG00000167895	TMC8	-0.0187251	0.0113328	0.0984765	2	2	2	Adipose (subcutaneous)
ENSG00000253669	KB-1732A1.1	-0.0123038	0.00744885	0.0985804	30	30	30	Adipose (subcutaneous)
ENSG00000107185	RGP1	-0.014807	0.00897778	0.0990871	5	5	5	Adipose (subcutaneous)
ENSG00000162746	FCRLB	-0.0287251	0.0174177	0.0991079	17	17	17	Adipose (subcutaneous)
ENSG00000267013	CTD-2171N6.1	-0.015581	0.00944935	0.099169	17	17	17	Adipose (subcutaneous)
ENSG00000137103	TMEM8B	-0.00626532	0.00379985	0.0991821	8	8	8	Adipose (subcutaneous)
ENSG00000151327	FAM177A1	0.00948911	0.00575649	0.0992667	22	22	22	Adipose (subcutaneous)
ENSG00000187583	PLEKHN1	-0.019985	0.0121303	0.0994483	6	6	6	Adipose (subcutaneous)
ENSG00000112139	MDGA1	-0.00489802	0.0029731	0.0994661	32	32	32	Adipose (subcutaneous)
ENSG00000138641	HERC3	-0.0340822	0.0206939	0.0995646	5	5	5	Adipose (subcutaneous)
ENSG00000184500	PROS1	0.0131203	0.00796679	0.0995844	26	26	26	Adipose (subcutaneous)
ENSG00000138592	USP8	-0.0152106	0.00923653	0.0996025	37	37	37	Adipose (subcutaneous)
ENSG00000255642	PABPC1P4	0.0151293	0.00918853	0.0996534	28	28	28	Adipose (subcutaneous)
ENSG00000183336	BOLA2	-0.0145547	0.00884606	0.0999022	10	10	10	Adipose (subcutaneous)
ENSG00000133816	MICAL2	0.00706462	0.00429415	0.099934	114	114	114	Adipose (subcutaneous)
ENSG00000179889	PDXDC1	-0.00767069	0.00466283	0.0999551	58	58	57	Adipose (subcutaneous)
ENSG00000255284	AP006621.5	0.0053887	0.00327625	0.100016	70	70	69	Adipose (subcutaneous)
ENSG00000149177	PTPRJ	0.0118583	0.00721139	0.100096	19	19	19	Adipose (subcutaneous)
ENSG00000169967	MAP3K2	0.0128129	0.007797	0.100319	15	15	15	Adipose (subcutaneous)
ENSG00000162511	LAPTM5	-0.0186552	0.0113568	0.100457	19	19	19	Adipose (subcutaneous)
ENSG00000188958	UTS2B	0.0110186	0.00670982	0.100556	23	23	23	Adipose (subcutaneous)
ENSG00000119401	TRIM32	0.0259154	0.0157944	0.100841	10	10	10	Adipose (subcutaneous)
ENSG00000160392	C19orf47	-0.0135173	0.00824074	0.100942	34	34	34	Adipose (subcutaneous)
ENSG00000259616	RP11-507B12.2	0.00567469	0.00345981	0.100969	43	43	42	Adipose (subcutaneous)
ENSG00000139155	SLCO1C1	0.0167159	0.0101954	0.101096	31	31	30	Adipose (subcutaneous)
ENSG00000136448	NMT1	-0.00954606	0.00582263	0.101114	11	11	11	Adipose (subcutaneous)
ENSG00000225190	PLEKHM1	-0.0154267	0.00941062	0.101155	7	7	6	Adipose (subcutaneous)
ENSG00000175445	LPL	0.0146237	0.00892361	0.101261	24	24	24	Adipose (subcutaneous)
ENSG00000133789	SWAP70	-0.0328927	0.0200745	0.10131	14	14	14	Adipose (subcutaneous)
ENSG00000164300	SERINC5	-0.0161723	0.00987605	0.10152	13	13	13	Adipose (subcutaneous)
ENSG00000159761	C16orf86	0.0236751	0.0144727	0.101871	12	12	12	Adipose (subcutaneous)
ENSG00000075399	VPS9D1	-0.00704329	0.00430751	0.102024	17	17	17	Adipose (subcutaneous)
ENSG00000165516	KLHDC2	-0.0124814	0.00763524	0.102109	32	32	32	Adipose (subcutaneous)
ENSG00000038532	CLEC16A	0.0235177	0.0143889	0.102168	9	9	9	Adipose (subcutaneous)
ENSG00000170581	STAT2	-0.0123288	0.00754368	0.102193	12	12	12	Adipose (subcutaneous)
ENSG00000158517	NCF1	-0.0363633	0.0222658	0.102438	3	3	3	Adipose (subcutaneous)
ENSG00000225434	RP11-63P12.6	0.00475015	0.00290909	0.102497	21	21	21	Adipose (subcutaneous)
ENSG00000225921	NOL7	-0.0218915	0.0134171	0.102762	19	19	19	Adipose (subcutaneous)
ENSG00000268543	CTD-2619J13.16	0.016828	0.0103152	0.102809	29	29	29	Adipose (subcutaneous)
ENSG00000169136	ATF5	-0.0167718	0.0102856	0.102971	10	10	10	Adipose (subcutaneous)
ENSG00000189180	ZNF33A	0.0146594	0.0089912	0.103013	28	28	28	Adipose (subcutaneous)
ENSG00000228078	HLA-U	-0.00636255	0.00390538	0.103276	77	77	77	Adipose (subcutaneous)
ENSG00000225507	AC069282.6	-0.0227549	0.0139739	0.103442	13	13	13	Adipose (subcutaneous)
ENSG00000139567	ACVRL1	-0.0102019	0.00626541	0.103465	41	41	41	Adipose (subcutaneous)
ENSG00000043462	LCP2	-0.0145653	0.00894564	0.103483	29	29	29	Adipose (subcutaneous)
ENSG00000197586	ENTPD6	-0.0114248	0.00701888	0.103584	46	46	45	Adipose (subcutaneous)
ENSG00000173598	NUDT4	0.0108942	0.00669337	0.103609	42	42	42	Adipose (subcutaneous)
ENSG00000245330	KB-1471A8.1	-0.0185583	0.0114037	0.103653	10	10	10	Adipose (subcutaneous)
ENSG00000226029	RP4-798A10.2	0.0187011	0.0114922	0.103676	8	8	8	Adipose (subcutaneous)
ENSG00000100151	PICK1	-0.00719097	0.00441951	0.103717	18	18	18	Adipose (subcutaneous)
ENSG00000108602	ALDH3A1	-0.0130304	0.00801012	0.103793	36	36	36	Adipose (subcutaneous)
ENSG00000272459	RP11-1277A3.3	-0.0263128	0.0161768	0.103828	11	11	10	Adipose (subcutaneous)
[truncated: 261,685+ more rows]

## Sheet: Supplemental Table 2
Supplementary Table S2: Significant Associations with Birthweight Across All Tissues
Gene	Gene name	Beta (Standard deviations [SD] of birthweight per SD of gene expression)	Standard error	P-value	Number of SNPs in model	Number of SNPs in covariance matrix	Number of SNPs used	Tissue
ENSG00000149948	HMGA2	0.351776	0.0220747	3.58123e-57	4	4	4	Cells (transformed fibroblasts)
ENSG00000241749	RPSAP52	0.114509	0.00824521	7.49001e-44	1	1	1	Placenta
ENSG00000173175	ADCY5	-0.0865844	0.00645088	4.48754e-41	2	2	2	Placenta
ENSG00000163257	DCAF16	0.0702316	0.00611884	1.70305e-30	50	50	50	Thyroid
ENSG00000181885	CLDN7	-0.0623877	0.00554071	2.07037e-29	54	54	54	Esophagus (muscularis)
ENSG00000163257	DCAF16	0.0820797	0.00732489	3.82854e-29	16	16	16	Esophagus (muscularis)
ENSG00000163257	DCAF16	0.0980463	0.00888101	2.45036e-28	14	14	14	Adipose (visceral omentum)
ENSG00000043591	ADRB1	0.104368	0.00948168	3.52097e-28	5	5	5	Testis
ENSG00000181885	CLDN7	-0.168009	0.0155554	3.4185e-27	10	10	10	Nerve (tibial)
ENSG00000163257	DCAF16	0.0939912	0.00874278	5.87974e-27	20	20	20	Breast (mammary tissue)
ENSG00000170291	ELP5	-0.090809	0.00857525	3.32775e-26	8	8	8	Nerve (tibial)
ENSG00000175826	CTDNEP1	0.0494066	0.00471757	1.15067e-25	21	21	21	Esophagus (mucosa)
ENSG00000132535	DLG4	0.101879	0.00973996	1.31976e-25	8	8	8	Muscle (skeletal)
ENSG00000170291	ELP5	-0.0348589	0.00334624	2.06631e-25	20	20	20	Heart (left ventricle)
ENSG00000170291	ELP5	-0.0461645	0.00443753	2.39764e-25	11	11	11	Artery (aorta)
ENSG00000163257	DCAF16	0.0835106	0.00802819	2.42341e-25	43	43	43	Artery (aorta)
ENSG00000197980	LEKR1	-0.0459675	0.00441917	2.43138e-25	108	108	108	Artery (tibial)
ENSG00000170291	ELP5	-0.045835	0.00440652	2.43716e-25	20	20	20	Skin (sun exposed lower leg)
ENSG00000163659	TIPARP	-0.0642956	0.0061921	2.94773e-25	41	41	41	Artery (tibial)
ENSG00000181885	CLDN7	-0.055782	0.0054261	8.64458e-25	17	17	17	Adipose (subcutaneous)
ENSG00000181885	CLDN7	-0.0577958	0.00562208	8.65928e-25	22	22	22	Heart (left ventricle)
ENSG00000072778	ACADVL	-0.076276	0.00742753	9.68345e-25	9	9	9	Artery (tibial)
ENSG00000170291	ELP5	-0.0275148	0.00268724	1.32541e-24	35	35	35	Heart (atrial appendage)
ENSG00000181885	CLDN7	-0.0388637	0.00380618	1.77593e-24	20	20	20	Muscle (skeletal)
ENSG00000185920	PTCH1	0.165931	0.016269	1.9991e-24	8	8	8	Muscle (skeletal)
ENSG00000181885	CLDN7	0.0660588	0.00651486	3.68215e-24	13	13	13	Esophagus (mucosa)
ENSG00000072778	ACADVL	-0.0615719	0.00609167	5.11409e-24	17	17	17	Artery (aorta)
ENSG00000163257	DCAF16	0.0965064	0.00955185	5.33453e-24	8	8	8	Esophagus (mucosa)
ENSG00000170291	ELP5	-0.0642816	0.00637094	6.12915e-24	10	10	10	Artery (tibial)
ENSG00000170291	ELP5	-0.101059	0.010066	1.02088e-23	8	8	8	Breast (mammary tissue)
ENSG00000170291	ELP5	-0.0861693	0.00859665	1.20062e-23	17	17	17	Whole blood
ENSG00000175826	CTDNEP1	-0.0630421	0.00629782	1.37539e-23	16	16	16	Testis
ENSG00000175826	CTDNEP1	0.109327	0.0109503	1.79235e-23	9	9	9	Lung
ENSG00000170291	ELP5	-0.0305976	0.00306635	1.89269e-23	24	24	24	Muscle (skeletal)
ENSG00000170291	ELP5	0.204232	0.0204702	1.92124e-23	8	8	8	Adrenal gland
ENSG00000149948	HMGA2	0.162177	0.0162768	2.19802e-23	13	13	13	Nerve (tibial)
ENSG00000181885	CLDN7	-0.11433	0.0114864	2.43446e-23	9	9	9	Heart (atrial appendage)
ENSG00000173175	ADCY5	0.0713251	0.00719015	3.41328e-23	23	23	23	Lung
ENSG00000175826	CTDNEP1	0.0717175	0.00724475	4.195e-23	12	12	12	Adrenal gland
ENSG00000181885	CLDN7	-0.0879179	0.00889672	4.98003e-23	22	22	22	Artery (tibial)
ENSG00000181885	CLDN7	0.0813111	0.00824919	6.40264e-23	7	7	7	Thyroid
ENSG00000170291	ELP5	-0.0679064	0.00690568	8.08313e-23	15	15	15	Skin (not sun exposed suprapubic)
ENSG00000170291	ELP5	-0.0497074	0.00505961	8.84374e-23	14	14	14	Esophagus (muscularis)
ENSG00000170291	ELP5	-0.059707	0.00608081	9.33458e-23	18	18	18	Colon (sigmoid)
ENSG00000181885	CLDN7	0.112086	0.0114553	1.31001e-22	3	3	3	Cells (transformed fibroblasts)
ENSG00000163257	DCAF16	0.139792	0.0142878	1.31868e-22	5	5	5	Skin (not sun exposed suprapubic)
ENSG00000241544	RP11-6F2.5	0.0508084	0.00519792	1.44508e-22	10	10	10	Testis
ENSG00000236493	EIF2S2P3	0.0934331	0.0096016	2.22417e-22	4	4	4	Artery (coronary)
ENSG00000163257	DCAF16	0.052765	0.00544639	3.3889e-22	13	13	13	Skin (sun exposed lower leg)
ENSG00000175826	CTDNEP1	0.0964388	0.00996588	3.78008e-22	11	11	11	Adipose (subcutaneous)
ENSG00000072778	ACADVL	-0.0826993	0.00855737	4.28362e-22	8	8	8	Nerve (tibial)
ENSG00000170291	ELP5	-0.0575029	0.00602552	1.38461e-21	19	19	19	Adipose (visceral omentum)
ENSG00000170291	ELP5	-0.13683	0.0143948	1.98992e-21	10	10	10	Colon (transverse)
ENSG00000072778	ACADVL	-0.0970713	0.0102329	2.39552e-21	5	5	5	Pituitary
ENSG00000175826	CTDNEP1	0.0522109	0.00551889	3.06791e-21	22	22	22	Cells (transformed fibroblasts)
ENSG00000241135	LINC00881	0.0423152	0.00448237	3.71504e-21	27	27	26	Pituitary
ENSG00000149600	COMMD7	0.0521557	0.00553358	4.28834e-21	27	27	27	Muscle (skeletal)
ENSG00000181885	CLDN7	-0.0349432	0.00371294	4.90514e-21	44	44	44	Adipose (visceral omentum)
ENSG00000181885	CLDN7	-0.0241314	0.00256746	5.51267e-21	58	58	58	Spleen
ENSG00000163257	DCAF16	0.0732759	0.00780508	6.10145e-21	8	8	8	Artery (tibial)
ENSG00000170291	ELP5	-0.0618027	0.00663239	1.18208e-20	20	20	20	Esophagus (gastroesophageal junction)
ENSG00000170291	ELP5	-0.0606649	0.00651503	1.25998e-20	14	14	14	Adipose (subcutaneous)
ENSG00000160685	ZBTB7B	-0.0826454	0.00890021	1.60518e-20	4	4	4	Nerve (tibial)
ENSG00000163257	DCAF16	0.06379	0.00687516	1.72149e-20	16	16	16	Lung
ENSG00000072778	ACADVL	-0.13203	0.0143001	2.63624e-20	8	8	8	Adipose (subcutaneous)
ENSG00000163257	DCAF16	0.0805252	0.00873361	2.96682e-20	4	4	4	Pancreas
ENSG00000164164	OTUD4	-0.223997	0.0243474	3.5786e-20	2	2	2	Adipose (subcutaneous)
ENSG00000170291	ELP5	-0.143464	0.0156112	3.93577e-20	13	13	13	Lung
ENSG00000175826	CTDNEP1	0.0538006	0.0058547	3.95407e-20	25	25	25	Whole blood
ENSG00000170291	ELP5	-0.053862	0.00587761	5.0046e-20	21	21	21	Testis
ENSG00000185920	PTCH1	0.200748	0.0220763	9.60269e-20	3	3	3	Skin (sun exposed lower leg)
ENSG00000163659	TIPARP	-0.068036	0.00751031	1.31636e-19	48	48	48	Adipose (subcutaneous)
ENSG00000072778	ACADVL	-0.065945	0.00733466	2.45272e-19	20	20	20	Whole blood
ENSG00000170296	GABARAP	-0.259725	0.0289312	2.77449e-19	6	6	6	Esophagus (mucosa)
ENSG00000160685	ZBTB7B	-0.119075	0.0133039	3.54209e-19	2	2	2	Esophagus (mucosa)
ENSG00000170291	ELP5	-0.0607799	0.00679664	3.79974e-19	28	28	28	Cells (transformed fibroblasts)
ENSG00000170291	ELP5	-0.106397	0.0119065	4.0341e-19	9	9	9	Artery (coronary)
ENSG00000106635	BCL7B	-0.159226	0.0178366	4.38103e-19	6	6	6	Breast (mammary tissue)
ENSG00000106635	BCL7B	-0.0694203	0.00781182	6.30209e-19	15	15	15	Cells (transformed fibroblasts)
ENSG00000004975	DVL2	-0.0832847	0.00939598	7.72904e-19	14	14	14	Skin (sun exposed lower leg)
ENSG00000164161	HHIP	-0.0575696	0.00651222	9.55092e-19	16	16	16	Artery (coronary)
ENSG00000236493	EIF2S2P3	0.0887177	0.0100859	1.41532e-18	18	18	18	Whole blood
ENSG00000170291	ELP5	-0.0429549	0.00489629	1.74026e-18	48	48	48	Esophagus (mucosa)
ENSG00000170291	ELP5	-0.0643751	0.00734265	1.83034e-18	19	19	19	Stomach
ENSG00000160685	ZBTB7B	-0.116916	0.0133413	1.8934e-18	5	5	5	Adipose (subcutaneous)
ENSG00000160685	ZBTB7B	-0.0580863	0.00663833	2.13098e-18	13	13	13	Artery (tibial)
ENSG00000160685	ZBTB7B	-0.0545314	0.0062499	2.65778e-18	11	11	11	Esophagus (muscularis)
ENSG00000175730	BAK1P1	-0.0920071	0.0105692	3.16886e-18	5	5	5	Brain (nucleus accumbens basal ganglia)
ENSG00000163257	DCAF16	0.0889209	0.0102173	3.23346e-18	14	14	14	Cells (transformed fibroblasts)
ENSG00000156510	HKDC1	-0.132767	0.015266	3.41183e-18	4	4	4	Adipose (visceral omentum)
ENSG00000236493	EIF2S2P3	0.0342682	0.00397551	6.70597e-18	28	28	28	Spleen
ENSG00000163354	DCST2	0.0851438	0.00994532	1.11705e-17	9	9	9	Thyroid
ENSG00000175826	CTDNEP1	0.117442	0.0137307	1.19637e-17	4	4	4	Muscle (skeletal)
ENSG00000163257	DCAF16	0.0581094	0.00680944	1.41792e-17	24	24	24	Nerve (tibial)
ENSG00000175826	CTDNEP1	0.0648453	0.00760472	1.50221e-17	29	29	29	Heart (left ventricle)
ENSG00000163257	DCAF16	0.118268	0.0138707	1.50896e-17	7	7	7	Colon (sigmoid)
ENSG00000236493	EIF2S2P3	0.327149	0.0384451	1.74694e-17	2	2	2	Adipose (subcutaneous)
ENSG00000175730	BAK1P1	-0.0404145	0.00475246	1.83288e-17	31	31	31	Brain (cerebellum)
ENSG00000236493	EIF2S2P3	0.0726758	0.0086087	3.11585e-17	25	25	25	Lung
ENSG00000181885	CLDN7	0.0407083	0.00482985	3.50175e-17	27	27	27	Adrenal gland
ENSG00000236493	EIF2S2P3	0.145043	0.0172216	3.69711e-17	5	5	5	Breast (mammary tissue)
ENSG00000106635	BCL7B	-0.0569644	0.00677403	4.1273e-17	10	10	10	Adipose (subcutaneous)
ENSG00000160685	ZBTB7B	-0.0600033	0.00716666	5.63741e-17	7	7	7	Skin (sun exposed lower leg)
ENSG00000260257	RP5-1085F17.3	0.102236	0.0122208	5.97612e-17	16	16	16	Muscle (skeletal)
ENSG00000163354	DCST2	0.085768	0.0102776	7.11348e-17	5	5	5	Adrenal gland
ENSG00000175730	BAK1P1	-0.0585542	0.00702964	8.10998e-17	11	11	11	Thyroid
ENSG00000181885	CLDN7	0.109232	0.0131656	1.06998e-16	6	6	6	Colon (transverse)
ENSG00000185920	PTCH1	0.0422155	0.00510053	1.26646e-16	26	26	26	Spleen
ENSG00000152804	HHEX	0.0532731	0.00647125	1.83689e-16	24	24	24	Cells (transformed fibroblasts)
ENSG00000236493	EIF2S2P3	0.112059	0.0136264	1.97391e-16	16	16	16	Nerve (tibial)
ENSG00000149948	HMGA2	0.0436277	0.00536671	4.31669e-16	2	2	2	Placenta
ENSG00000151694	ADAM17	-0.0661566	0.0081456	4.59476e-16	13	13	13	Muscle (skeletal)
ENSG00000236493	EIF2S2P3	0.0522419	0.00643903	4.92569e-16	33	33	33	Testis
ENSG00000151694	ADAM17	0.0793375	0.00983124	7.03352e-16	19	19	19	Brain (cerebellar hemisphere)
ENSG00000145996	CDKAL1	-0.0507607	0.00630958	8.62287e-16	45	45	45	Brain (frontal cortex)
ENSG00000163257	DCAF16	0.0379604	0.00472232	9.09348e-16	21	21	21	Adipose (subcutaneous)
ENSG00000241135	LINC00881	0.0784534	0.00977219	9.88937e-16	11	11	11	Thyroid
ENSG00000271855	RP11-214N9.1	0.188567	0.0235525	1.18276e-15	7	7	7	Nerve (tibial)
ENSG00000185920	PTCH1	0.108728	0.0135893	1.23436e-15	14	14	14	Whole blood
ENSG00000106635	BCL7B	-0.064957	0.00812701	1.31974e-15	21	21	21	Esophagus (muscularis)
ENSG00000243629	LINC00880	0.0392622	0.00492643	1.59058e-15	4	4	4	Pituitary
ENSG00000182511	FES	0.0661926	0.00830644	1.60193e-15	13	13	13	Skin (not sun exposed suprapubic)
ENSG00000143622	RIT1	0.0501994	0.0063074	1.73698e-15	31	31	31	Lung
ENSG00000151694	ADAM17	-0.0820582	0.0103122	1.75755e-15	18	18	18	Testis
ENSG00000178177	LCORL	-0.0945171	0.0119379	2.42589e-15	14	14	14	Adipose (subcutaneous)
ENSG00000236493	EIF2S2P3	0.0580124	0.00736886	3.47226e-15	18	18	18	Esophagus (muscularis)
ENSG00000182511	FES	0.0379577	0.00485344	5.24947e-15	8	8	8	Pancreas
ENSG00000175730	BAK1P1	-0.04804	0.00614494	5.37468e-15	18	18	18	Artery (tibial)
ENSG00000215529	EFCAB8	-0.0643784	0.00824005	5.59e-15	1	1	1	Placenta
ENSG00000164164	OTUD4	-0.123488	0.0158637	7.00916e-15	8	8	8	Nerve (tibial)
ENSG00000151694	ADAM17	0.0605129	0.00777919	7.32084e-15	32	32	32	Brain (cortex)
ENSG00000143537	ADAM15	-0.0657538	0.00846898	8.22389e-15	7	7	7	Skin (sun exposed lower leg)
ENSG00000239697	TNFSF12	-0.0433131	0.00558293	8.61847e-15	2	2	2	Placenta
ENSG00000181885	CLDN7	-0.0336796	0.00435943	1.11246e-14	54	54	54	Esophagus (gastroesophageal junction)
ENSG00000106635	BCL7B	-0.0608902	0.00788631	1.15423e-14	17	17	17	Artery (tibial)
ENSG00000198547	C20orf203	0.0621726	0.00806815	1.29904e-14	6	6	6	Uterus
ENSG00000156510	HKDC1	-0.0622207	0.00808217	1.37653e-14	13	13	13	Pancreas
ENSG00000106635	BCL7B	-0.0594905	0.00775686	1.72794e-14	18	18	17	Muscle (skeletal)
ENSG00000236493	EIF2S2P3	0.052244	0.00681888	1.83541e-14	31	31	31	Colon (sigmoid)
ENSG00000163257	DCAF16	0.0763038	0.00997292	1.99269e-14	27	27	27	Testis
ENSG00000072818	ACAP1	0.0379414	0.00497265	2.34716e-14	29	29	29	Whole blood
ENSG00000107679	PLEKHA1	-0.0639338	0.00838267	2.40473e-14	15	15	15	Lung
ENSG00000175730	BAK1P1	-0.0734314	0.00963248	2.47255e-14	17	17	17	Breast (mammary tissue)
ENSG00000182511	FES	0.0320803	0.00421807	2.83912e-14	17	17	17	Cells (transformed fibroblasts)
ENSG00000151694	ADAM17	0.0802425	0.0105534	2.88353e-14	10	10	10	Nerve (tibial)
ENSG00000101367	MAPRE1	-0.0811361	0.0106873	3.15508e-14	18	18	18	Adipose (subcutaneous)
ENSG00000134330	IAH1	-0.1109	0.0146223	3.34287e-14	18	18	18	Cells (transformed fibroblasts)
ENSG00000163257	DCAF16	0.0445119	0.00589365	4.26891e-14	30	30	30	Artery (coronary)
ENSG00000173175	ADCY5	0.106922	0.0142105	5.30413e-14	14	14	14	Esophagus (muscularis)
ENSG00000163257	DCAF16	0.0486546	0.00647294	5.62143e-14	36	36	36	Cells (EBV transformed lymphocytes)
ENSG00000151694	ADAM17	0.0798429	0.0106298	5.85685e-14	13	13	13	Brain (cerebellum)
ENSG00000151694	ADAM17	0.0627132	0.00839162	7.82011e-14	11	11	11	Brain (hypothalamus)
ENSG00000241544	RP11-6F2.5	0.105821	0.0142028	9.2821e-14	5	5	5	Muscle (skeletal)
ENSG00000156510	HKDC1	-0.0625824	0.00840749	9.79366e-14	10	10	10	Whole blood
ENSG00000186130	ZBTB6	0.206074	0.0277423	1.10124e-13	5	5	5	Skin (not sun exposed suprapubic)
ENSG00000156502	SUPV3L1	-0.0556222	0.0074906	1.12269e-13	22	22	22	Whole blood
ENSG00000149043	SYT8	0.181517	0.0244649	1.17588e-13	2	2	2	Vagina
ENSG00000182511	FES	0.0472172	0.00637928	1.34505e-13	35	35	35	Lung
ENSG00000140564	FURIN	-0.100593	0.0136006	1.40081e-13	4	4	4	Artery (aorta)
ENSG00000119778	ATAD2B	-0.0909153	0.0123418	1.752e-13	25	25	25	Brain (cerebellar hemisphere)
ENSG00000260257	RP5-1085F17.3	0.057338	0.00778951	1.82631e-13	22	22	22	Brain (hippocampus)
ENSG00000156510	HKDC1	-0.0874345	0.0119066	2.08296e-13	27	27	27	Esophagus (mucosa)
ENSG00000107679	PLEKHA1	-0.0369792	0.00507585	3.20913e-13	53	53	53	Nerve (tibial)
ENSG00000160685	ZBTB7B	-0.0925385	0.0127032	3.22485e-13	9	9	9	Artery (aorta)
ENSG00000182511	FES	0.0742772	0.0102052	3.37803e-13	13	13	13	Adipose (subcutaneous)
ENSG00000186577	C6orf1	0.1363	0.018731	3.42132e-13	4	4	4	Skin (sun exposed lower leg)
ENSG00000163257	DCAF16	0.0285278	0.00393078	3.9416e-13	97	97	97	Adrenal gland
ENSG00000156510	HKDC1	-0.0360217	0.00497738	4.5845e-13	19	19	19	Spleen
ENSG00000173175	ADCY5	0.0461075	0.0063738	4.6926e-13	9	9	9	Artery (tibial)
ENSG00000011454	RABGAP1	-0.129693	0.0179356	4.7938e-13	7	7	7	Spleen
ENSG00000160685	ZBTB7B	-0.117246	0.0162476	5.34582e-13	5	5	5	Skin (not sun exposed suprapubic)
ENSG00000198547	C20orf203	0.0558078	0.00774267	5.6852e-13	9	9	9	Brain (cerebellar hemisphere)
ENSG00000176732	PFN4	-0.0406772	0.00564743	5.89982e-13	40	40	40	Esophagus (mucosa)
ENSG00000163257	DCAF16	0.0409116	0.00568273	6.05262e-13	37	37	37	Spleen
ENSG00000185920	PTCH1	0.0519032	0.00722605	6.83038e-13	47	47	47	Liver
ENSG00000175826	CTDNEP1	0.0451877	0.00630553	7.70233e-13	46	46	46	Adipose (visceral omentum)
ENSG00000236493	EIF2S2P3	0.0622397	0.00870494	8.68241e-13	31	31	31	Artery (aorta)
ENSG00000176732	PFN4	-0.0353748	0.00494891	8.80546e-13	41	41	41	Breast (mammary tissue)
ENSG00000107679	PLEKHA1	-0.0682256	0.00958258	1.08119e-12	36	36	36	Breast (mammary tissue)
ENSG00000029534	ANK1	0.0750413	0.0105562	1.17111e-12	16	16	16	Skin (sun exposed lower leg)
ENSG00000174099	MSRB3	0.0838254	0.0117961	1.19272e-12	12	12	12	Esophagus (gastroesophageal junction)
ENSG00000156510	HKDC1	-0.0359003	0.00505544	1.23575e-12	53	53	53	Liver
ENSG00000029534	ANK1	0.0676843	0.00957117	1.5306e-12	12	12	12	Muscle (skeletal)
ENSG00000156510	HKDC1	-0.0665819	0.00941738	1.54814e-12	12	12	12	Skin (sun exposed lower leg)
ENSG00000152804	HHEX	0.0434638	0.00615818	1.69041e-12	28	28	28	Testis
ENSG00000182511	FES	0.0323319	0.00458268	1.72315e-12	11	11	11	Thyroid
ENSG00000244515	KRT18P34	0.0634515	0.00900668	1.85551e-12	23	23	23	Whole blood
ENSG00000181856	SLC2A4	0.0516555	0.00735809	2.21503e-12	27	27	27	Cells (transformed fibroblasts)
ENSG00000029534	ANK1	0.0921909	0.0131328	2.21985e-12	16	16	16	Adipose (subcutaneous)
ENSG00000182511	FES	0.0472723	0.00679916	3.58463e-12	20	20	20	Artery (aorta)
ENSG00000259828	RP11-63E9.1	0.0461388	0.00665094	4e-12	1	1	1	Placenta
ENSG00000029534	ANK1	0.0342626	0.00496203	5.02192e-12	49	49	49	Heart (atrial appendage)
ENSG00000132718	SYT11	0.0650208	0.00942078	5.1328e-12	20	20	20	Whole blood
ENSG00000130584	ZBTB46	0.0703616	0.0101952	5.147e-12	9	9	9	Brain (nucleus accumbens basal ganglia)
ENSG00000235217	TSPY26P	0.0576417	0.00836983	5.70439e-12	8	8	8	Cells (EBV transformed lymphocytes)
ENSG00000173960	UBXN2A	-0.0529717	0.0077222	6.90232e-12	25	25	25	Muscle (skeletal)
ENSG00000007866	TEAD3	-0.0249965	0.00365626	8.10783e-12	25	25	24	Cells (transformed fibroblasts)
ENSG00000175730	BAK1P1	-0.0558079	0.00816606	8.25077e-12	23	23	23	Esophagus (muscularis)
ENSG00000116584	ARHGEF2	0.045498	0.00667996	9.6843e-12	20	20	20	Esophagus (mucosa)
ENSG00000143622	RIT1	0.0413203	0.00607027	9.96615e-12	41	41	41	Breast (mammary tissue)
ENSG00000143622	RIT1	0.0868805	0.0127671	1.01036e-11	6	6	6	Colon (transverse)
ENSG00000225422	RBMS1P1	0.111533	0.016411	1.07381e-11	14	14	14	Adipose (visceral omentum)
ENSG00000175730	BAK1P1	-0.068362	0.0100903	1.24362e-11	18	18	18	Artery (aorta)
ENSG00000146535	GNA12	-0.0217588	0.00321326	1.274e-11	20	20	20	Cells (EBV transformed lymphocytes)
ENSG00000163354	DCST2	0.0395921	0.00586368	1.45721e-11	18	18	18	Brain (putamen basal ganglia)
ENSG00000149600	COMMD7	0.0384804	0.00570018	1.47091e-11	23	23	23	Brain (cortex)
ENSG00000106635	BCL7B	-0.0346862	0.00514385	1.54886e-11	24	24	24	Lung
ENSG00000143622	RIT1	0.039071	0.00580104	1.63737e-11	25	25	25	Adipose (visceral omentum)
ENSG00000143622	RIT1	0.0876286	0.0130558	1.92173e-11	13	13	13	Stomach
ENSG00000181885	CLDN7	-0.0358376	0.00534075	1.94326e-11	60	60	60	Artery (aorta)
ENSG00000140564	FURIN	-0.211755	0.0315699	1.98e-11	1	1	1	Artery (tibial)
ENSG00000151694	ADAM17	0.0968686	0.0144477	2.01729e-11	5	5	5	Thyroid
ENSG00000182511	FES	0.0559296	0.00834996	2.11026e-11	19	19	19	Artery (tibial)
ENSG00000197157	SND1	0.0929092	0.0139079	2.38454e-11	9	9	9	Colon (transverse)
ENSG00000136689	IL1RN	-0.0566284	0.00848953	2.55137e-11	19	19	19	Colon (transverse)
ENSG00000164161	HHIP	-0.0719709	0.0108026	2.69479e-11	14	14	14	Artery (tibial)
ENSG00000143622	RIT1	0.0259631	0.00389997	2.79005e-11	48	48	48	Pancreas
ENSG00000141098	GFOD2	0.0358103	0.00539263	3.12432e-11	57	57	57	Vagina
ENSG00000119778	ATAD2B	-0.0500699	0.00754655	3.24922e-11	22	22	22	Lung
ENSG00000175730	BAK1P1	-0.0360314	0.00543847	3.46566e-11	29	29	29	Brain (cerebellar hemisphere)
ENSG00000106635	BCL7B	-0.0716739	0.0108271	3.59475e-11	5	5	5	Adipose (visceral omentum)
ENSG00000170889	RPS9	0.0193388	0.00292145	3.6023e-11	51	51	51	Thyroid
ENSG00000174945	AMZ1	0.0291588	0.00440905	3.75594e-11	59	59	59	Thyroid
ENSG00000176732	PFN4	-0.0354408	0.00535977	3.78187e-11	21	21	21	Heart (left ventricle)
ENSG00000170889	RPS9	0.0241215	0.00365111	3.93217e-11	36	36	36	Colon (sigmoid)
ENSG00000143622	RIT1	0.0700728	0.0106078	3.95354e-11	7	7	7	Esophagus (muscularis)
ENSG00000011454	RABGAP1	0.056515	0.0085654	4.16587e-11	24	24	24	Skin (not sun exposed suprapubic)
ENSG00000181856	SLC2A4	0.0644493	0.00977373	4.27722e-11	13	13	13	Pituitary
ENSG00000004059	ARF5	0.130681	0.0198215	4.31266e-11	8	8	8	Nerve (tibial)
ENSG00000170889	RPS9	0.0216926	0.00329257	4.44783e-11	49	49	49	Adipose (subcutaneous)
ENSG00000142233	NTN5	-0.0798687	0.0121414	4.76124e-11	9	9	9	Brain (cerebellar hemisphere)
ENSG00000174945	AMZ1	0.0516031	0.00784971	4.90194e-11	15	15	15	Brain (nucleus accumbens basal ganglia)
ENSG00000115129	TP53I3	-0.0402796	0.00613188	5.06902e-11	43	43	43	Esophagus (mucosa)
ENSG00000233425	KRT18P67	-0.0342596	0.00521555	5.07421e-11	2	2	2	Placenta
ENSG00000107679	PLEKHA1	-0.0725644	0.0110566	5.273e-11	17	17	17	Adipose (subcutaneous)
ENSG00000170889	RPS9	0.0357036	0.00544039	5.28447e-11	29	29	29	Pancreas
ENSG00000236493	EIF2S2P3	0.0288999	0.00440417	5.31139e-11	57	57	57	Small intestine (terminal ileum)
ENSG00000175730	BAK1P1	-0.0695122	0.0106464	6.61247e-11	29	29	29	Adipose (visceral omentum)
ENSG00000182511	FES	0.0261257	0.00400405	6.80763e-11	54	54	54	Adipose (visceral omentum)
ENSG00000143622	RIT1	0.0351287	0.0053905	7.18377e-11	17	17	17	Skin (sun exposed lower leg)
ENSG00000260257	RP5-1085F17.3	0.0681736	0.010463	7.23486e-11	9	9	9	Lung
ENSG00000215529	EFCAB8	0.0664713	0.0102061	7.37054e-11	7	7	7	Esophagus (muscularis)
ENSG00000176920	FUT2	0.0164193	0.00252879	8.41596e-11	37	37	36	Esophagus (mucosa)
ENSG00000168769	TET2	-0.0588778	0.00907354	8.64324e-11	6	6	6	Skin (sun exposed lower leg)
ENSG00000173175	ADCY5	0.086165	0.0132838	8.78687e-11	30	30	30	Thyroid
ENSG00000186152	LILRP1	-0.0405934	0.00627301	9.72831e-11	26	26	26	Artery (aorta)
ENSG00000143622	RIT1	0.0274128	0.00423681	9.78991e-11	35	35	35	Adipose (subcutaneous)
ENSG00000083168	KAT6A	0.0785436	0.012153	1.02714e-10	4	4	4	Colon (sigmoid)
ENSG00000160803	UBQLN4	0.109704	0.0169849	1.05487e-10	5	5	5	Nerve (tibial)
ENSG00000170889	RPS9	0.0199331	0.00308648	1.0596e-10	33	33	33	Artery (tibial)
ENSG00000176920	FUT2	0.0190484	0.0029503	1.07206e-10	16	16	16	Pancreas
ENSG00000170889	RPS9	0.0206983	0.00320645	1.08067e-10	23	23	23	Pituitary
ENSG00000173175	ADCY5	0.0383808	0.00596487	1.239e-10	25	25	25	Colon (sigmoid)
ENSG00000173175	ADCY5	0.0797855	0.0124006	1.24289e-10	22	22	22	Muscle (skeletal)
ENSG00000181885	CLDN7	-0.0436787	0.00679042	1.25604e-10	14	14	14	Cells (EBV transformed lymphocytes)
ENSG00000022567	SLC45A4	-0.0543074	0.00844434	1.26586e-10	16	16	16	Colon (sigmoid)
ENSG00000182511	FES	0.0361946	0.00563282	1.31306e-10	40	40	40	Skin (sun exposed lower leg)
ENSG00000143622	RIT1	0.0339146	0.00527817	1.31474e-10	12	12	12	Heart (left ventricle)
ENSG00000173175	ADCY5	0.0760239	0.011836	1.33505e-10	15	15	15	Colon (transverse)
ENSG00000176920	FUT2	0.0370786	0.00577302	1.33847e-10	13	13	13	Small intestine (terminal ileum)
ENSG00000136160	EDNRB	0.148919	0.0232041	1.38274e-10	4	4	4	Nerve (tibial)
ENSG00000142233	NTN5	-0.129391	0.0201743	1.42059e-10	8	8	8	Cells (transformed fibroblasts)
ENSG00000011454	RABGAP1	0.0998705	0.0155885	1.48733e-10	14	14	14	Esophagus (mucosa)
ENSG00000198547	C20orf203	0.0225868	0.00352568	1.4902e-10	57	57	57	Brain (cerebellum)
ENSG00000072818	ACAP1	0.0800744	0.0125002	1.49552e-10	8	8	8	Nerve (tibial)
ENSG00000170889	RPS9	0.0856997	0.0133852	1.52766e-10	12	12	12	Ovary
ENSG00000163374	YY1AP1	0.150636	0.0235593	1.617e-10	9	9	9	Artery (aorta)
ENSG00000198547	C20orf203	0.0372215	0.00582141	1.61711e-10	16	16	16	Testis
ENSG00000181856	SLC2A4	0.0637067	0.00996399	1.61925e-10	8	8	8	Brain (caudate basal ganglia)
ENSG00000012660	ELOVL5	0.086161	0.0134795	1.63704e-10	7	7	7	Skin (not sun exposed suprapubic)
ENSG00000229836	XXbac-BPG248L24.10	0.0308587	0.00482849	1.64846e-10	50	50	50	Thyroid
ENSG00000198547	C20orf203	0.0550754	0.00861827	1.65301e-10	5	5	5	Colon (sigmoid)
ENSG00000128594	LRRC4	-0.0601246	0.00941017	1.66627e-10	14	14	14	Lung
ENSG00000176732	PFN4	-0.0436906	0.00684138	1.70026e-10	35	35	35	Colon (sigmoid)
ENSG00000198547	C20orf203	0.0750166	0.0117471	1.70298e-10	12	12	12	Heart (atrial appendage)
ENSG00000176909	MAMSTR	-0.0986626	0.015453	1.71742e-10	13	13	13	Adrenal gland
ENSG00000163257	DCAF16	0.0572756	0.0089763	1.76215e-10	38	38	38	Muscle (skeletal)
ENSG00000145604	SKP2	0.0381893	0.00598796	1.79787e-10	35	35	35	Cells (transformed fibroblasts)
ENSG00000170889	RPS9	0.0396894	0.00622412	1.80942e-10	19	19	19	Artery (coronary)
ENSG00000186152	LILRP1	-0.0323962	0.0050837	1.85886e-10	18	18	18	Adipose (visceral omentum)
ENSG00000183762	KREMEN1	0.034842	0.00546814	1.86799e-10	35	35	35	Adipose (visceral omentum)
ENSG00000170889	RPS9	0.0238478	0.00374622	1.94238e-10	28	28	28	Lung
ENSG00000106635	BCL7B	-0.0402262	0.00631935	1.94586e-10	55	55	55	Artery (aorta)
ENSG00000272374	RP3-329A5.8	-0.136233	0.0214089	1.97375e-10	3	3	3	Nerve (tibial)
ENSG00000260257	RP5-1085F17.3	0.0480627	0.00755392	1.98346e-10	18	18	18	Adipose (visceral omentum)
ENSG00000186152	LILRP1	-0.0621104	0.00976301	1.9939e-10	13	13	13	Liver
ENSG00000176920	FUT2	0.0305056	0.00479768	2.03863e-10	24	24	24	Colon (transverse)
ENSG00000101331	CCM2L	-0.0476299	0.00749337	2.06721e-10	31	31	31	Esophagus (mucosa)
ENSG00000143622	RIT1	0.0351287	0.00552691	2.07139e-10	16	16	16	Muscle (skeletal)
ENSG00000170889	RPS9	0.0194272	0.00305747	2.09746e-10	55	55	55	Nerve (tibial)
ENSG00000095261	PSMD5	-0.0327555	0.00516127	2.20414e-10	34	34	34	Adrenal gland
ENSG00000198547	C20orf203	0.0228447	0.00360915	2.45699e-10	46	46	45	Nerve (tibial)
ENSG00000213277	MARCKSL1P1	0.0473804	0.00749951	2.6532e-10	24	24	24	Esophagus (muscularis)
ENSG00000176920	FUT2	0.0223117	0.00353477	2.75353e-10	40	40	40	Skin (not sun exposed suprapubic)
ENSG00000260257	RP5-1085F17.3	0.0930893	0.0147543	2.8032e-10	7	7	7	Testis
ENSG00000256166	XXbac-BPG248L24.13	0.0377358	0.00598314	2.84441e-10	54	54	54	Thyroid
ENSG00000241544	RP11-6F2.5	0.04078	0.00647086	2.93663e-10	20	20	20	Brain (anterior cingulate cortex)
ENSG00000107679	PLEKHA1	-0.0376019	0.00596938	2.99327e-10	27	27	27	Ovary
ENSG00000143622	RIT1	0.0361495	0.00574073	3.03429e-10	18	18	18	Liver
ENSG00000143622	RIT1	0.0490637	0.00779351	3.06505e-10	11	11	11	Artery (aorta)
ENSG00000138172	CALHM2	0.0517276	0.00821846	3.09237e-10	10	10	10	Adipose (subcutaneous)
ENSG00000164161	HHIP	-0.0351046	0.00558091	3.17233e-10	66	66	65	Nerve (tibial)
ENSG00000176909	MAMSTR	-0.0835979	0.0133102	3.36991e-10	9	9	9	Esophagus (muscularis)
ENSG00000022567	SLC45A4	-0.0788399	0.0125798	3.67653e-10	12	12	12	Lung
ENSG00000198945	L3MBTL3	0.038979	0.00622118	3.71541e-10	22	22	22	Liver
ENSG00000185920	PTCH1	0.0803079	0.0128206	3.75229e-10	7	7	7	Heart (left ventricle)
ENSG00000260778	MIR940	0.0181356	0.00289765	3.88135e-10	91	91	91	Brain (cerebellar hemisphere)
ENSG00000072778	ACADVL	-0.0516433	0.00825476	3.94491e-10	44	44	44	Lung
ENSG00000225217	HSPA7	0.0369431	0.00591289	4.15995e-10	32	32	31	Pancreas
ENSG00000115419	GLS	0.057999	0.00928479	4.19294e-10	22	22	22	Esophagus (gastroesophageal junction)
ENSG00000213277	MARCKSL1P1	0.053736	0.00860633	4.2713e-10	17	17	17	Thyroid
ENSG00000115419	GLS	0.0248203	0.00398108	4.5305e-10	34	34	34	Muscle (skeletal)
ENSG00000135723	FHOD1	-0.0496555	0.00796736	4.5944e-10	29	29	29	Artery (aorta)
ENSG00000237857	RP11-435O5.2	0.0557169	0.00894409	4.68031e-10	4	4	4	Cells (transformed fibroblasts)
ENSG00000170889	RPS9	0.029871	0.0047968	4.74595e-10	24	24	24	Brain (anterior cingulate cortex)
ENSG00000176920	FUT2	0.0232319	0.00373125	4.7752e-10	21	21	21	Stomach
ENSG00000204394	VARS	-0.0343256	0.00551313	4.78e-10	1	1	1	Placenta
ENSG00000119203	CPSF3	-0.0440539	0.00708394	5.00813e-10	25	25	25	Testis
ENSG00000176732	PFN4	-0.0583219	0.009381	5.06662e-10	16	16	16	Cells (EBV transformed lymphocytes)
ENSG00000228903	RASA4CP	0.0499468	0.00803722	5.15083e-10	39	39	38	Brain (cerebellar hemisphere)
ENSG00000203760	CENPW	0.0783833	0.0126184	5.2365e-10	8	8	8	Adipose (subcutaneous)
ENSG00000139679	LPAR6	-0.0911038	0.0146743	5.35316e-10	10	10	10	Adipose (subcutaneous)
ENSG00000236493	EIF2S2P3	0.0788833	0.0127074	5.37767e-10	11	11	11	Colon (transverse)
ENSG00000101367	MAPRE1	-0.0543089	0.00875742	5.59368e-10	6	6	6	Artery (aorta)
ENSG00000198945	L3MBTL3	0.0295837	0.00477068	5.60556e-10	18	18	18	Colon (transverse)
ENSG00000146535	GNA12	-0.068917	0.0111195	5.72326e-10	9	9	9	Lung
ENSG00000072778	ACADVL	-0.0251492	0.00406116	5.91807e-10	58	58	58	Artery (coronary)
ENSG00000151694	ADAM17	0.0408688	0.00660446	6.0906e-10	18	18	18	Brain (caudate basal ganglia)
ENSG00000107679	PLEKHA1	-0.0371878	0.00601041	6.12323e-10	33	33	33	Thyroid
ENSG00000170889	RPS9	0.0328957	0.00531751	6.15891e-10	22	22	22	Breast (mammary tissue)
ENSG00000115419	GLS	0.03382	0.00547507	6.52958e-10	16	16	16	Esophagus (mucosa)
ENSG00000176920	FUT2	0.026412	0.00427702	6.60254e-10	27	27	27	Skin (sun exposed lower leg)
ENSG00000146535	GNA12	-0.0438816	0.00711131	6.80022e-10	13	13	13	Cells (transformed fibroblasts)
ENSG00000124067	SLC12A4	-0.0570655	0.00925486	7.00401e-10	23	23	23	Heart (atrial appendage)
ENSG00000170889	RPS9	0.0252424	0.00409643	7.18169e-10	37	37	37	Testis
ENSG00000142233	NTN5	-0.030189	0.00489991	7.22211e-10	24	24	24	Thyroid
ENSG00000186152	LILRP1	-0.0470415	0.00763561	7.23745e-10	13	13	13	Nerve (tibial)
ENSG00000197157	SND1	0.0252645	0.0041014	7.27559e-10	25	25	25	Artery (tibial)
ENSG00000198945	L3MBTL3	0.0231294	0.00375627	7.38841e-10	13	13	13	Thyroid
ENSG00000149043	SYT8	-0.0883346	0.0143501	7.47532e-10	24	24	24	Lung
ENSG00000115419	GLS	0.0281938	0.00458473	7.77303e-10	44	44	44	Testis
ENSG00000198945	L3MBTL3	0.0264521	0.00430482	8.00817e-10	31	31	31	Skin (not sun exposed suprapubic)
ENSG00000170889	RPS9	0.0230897	0.00375784	8.02589e-10	53	53	53	Spleen
ENSG00000136160	EDNRB	0.172616	0.0280941	8.03566e-10	3	3	3	Esophagus (mucosa)
ENSG00000214754	AC004870.5	-0.0732438	0.0119368	8.46417e-10	18	18	18	Pancreas
ENSG00000143622	RIT1	0.0257431	0.0041973	8.61014e-10	39	39	39	Skin (not sun exposed suprapubic)
ENSG00000114796	KLHL24	0.0269352	0.00439337	8.73957e-10	65	65	65	Brain (caudate basal ganglia)
ENSG00000198945	L3MBTL3	0.0261601	0.00427352	9.27397e-10	17	17	17	Breast (mammary tissue)
ENSG00000198160	MIER1	0.0393634	0.00644061	9.85437e-10	35	35	35	Adipose (visceral omentum)
ENSG00000271581	XXbac-BPG248L24.12	0.0398088	0.00651487	9.93498e-10	16	16	16	Esophagus (gastroesophageal junction)
ENSG00000125505	MBOAT7	-0.0655307	0.0107248	9.95003e-10	28	28	28	Nerve (tibial)
ENSG00000174945	AMZ1	0.0544125	0.0089078	1.0063e-09	12	12	12	Brain (cerebellar hemisphere)
ENSG00000115419	GLS	0.0442194	0.00724086	1.01566e-09	14	14	14	Nerve (tibial)
ENSG00000156711	MAPK13	0.0219847	0.0036004	1.0204e-09	48	48	48	Brain (cerebellar hemisphere)
ENSG00000269490	SBP1	-0.0583155	0.00955335	1.03321e-09	12	12	12	Pancreas
ENSG00000127663	KDM4B	-0.0438854	0.00719062	1.04e-09	1	1	1	Placenta
ENSG00000170889	RPS9	0.0187105	0.00306627	1.04719e-09	73	73	73	Artery (aorta)
ENSG00000219747	RP1-292B18.1	-0.136867	0.0224372	1.06063e-09	2	2	2	Heart (left ventricle)
ENSG00000172171	TEFM	-0.0878702	0.0144124	1.08189e-09	14	14	14	Thyroid
ENSG00000146535	GNA12	0.0363654	0.00596524	1.08609e-09	47	47	47	Pancreas
ENSG00000118579	MED28	0.0404337	0.00663614	1.10849e-09	24	24	24	Adrenal gland
ENSG00000176920	FUT2	-0.0800144	0.013134	1.11397e-09	9	9	9	Brain (nucleus accumbens basal ganglia)
ENSG00000182511	FES	0.0367042	0.00602826	1.13838e-09	31	31	31	Whole blood
ENSG00000169641	LUZP1	-0.0366569	0.00602837	1.19636e-09	33	33	33	Testis
ENSG00000139687	RB1	-0.10223	0.0168172	1.21038e-09	11	11	11	Cells (transformed fibroblasts)
ENSG00000213277	MARCKSL1P1	0.0773605	0.0127273	1.21453e-09	12	12	12	Colon (transverse)
ENSG00000156711	MAPK13	0.0629793	0.0103645	1.22866e-09	23	23	23	Artery (tibial)
ENSG00000155974	GRIP1	-0.133038	0.0219475	1.34751e-09	4	4	4	Brain (hypothalamus)
ENSG00000170889	RPS9	0.0193721	0.00319623	1.35344e-09	37	37	37	Esophagus (muscularis)
ENSG00000076685	NT5C2	0.0357491	0.00591099	1.46735e-09	40	40	40	Testis
ENSG00000170889	RPS9	0.0271712	0.0044948	1.49375e-09	27	27	27	Brain (cortex)
ENSG00000170889	RPS9	0.0234175	0.00387831	1.55978e-09	51	51	51	Whole blood
ENSG00000198547	C20orf203	0.0356433	0.00590435	1.5722e-09	18	18	17	Brain (spinal cord cervical C1)
ENSG00000156711	MAPK13	0.0451645	0.00748156	1.5723e-09	33	33	33	Heart (atrial appendage)
ENSG00000146535	GNA12	-0.0294175	0.00487755	1.62738e-09	47	47	47	Skin (sun exposed lower leg)
ENSG00000142233	NTN5	-0.0481292	0.00798871	1.69472e-09	5	5	5	Brain (hypothalamus)
ENSG00000176920	FUT2	0.0218675	0.00362995	1.6998e-09	53	53	53	Pituitary
ENSG00000180176	TH	-0.0488225	0.00810965	1.74091e-09	16	16	16	Thyroid
ENSG00000213277	MARCKSL1P1	0.075743	0.0125814	1.7417e-09	13	13	13	Heart (left ventricle)
ENSG00000225217	HSPA7	0.041062	0.00682163	1.75077e-09	27	27	26	Artery (tibial)
ENSG00000114796	KLHL24	0.0913935	0.0151876	1.76972e-09	36	36	36	Adipose (subcutaneous)
ENSG00000173960	UBXN2A	-0.0551377	0.0091674	1.80398e-09	27	27	26	Adipose (visceral omentum)
ENSG00000170858	LILRP2	-0.056241	0.00935487	1.83312e-09	5	5	5	Spleen
ENSG00000096433	ITPR3	-0.0313429	0.00521538	1.85872e-09	31	31	31	Skin (not sun exposed suprapubic)
ENSG00000213277	MARCKSL1P1	0.0852728	0.0142006	1.91492e-09	29	29	29	Heart (atrial appendage)
ENSG00000143622	RIT1	0.0335389	0.0055905	1.98202e-09	15	15	15	Nerve (tibial)
ENSG00000170889	RPS9	0.0219482	0.00366364	2.08785e-09	41	41	41	Brain (nucleus accumbens basal ganglia)
ENSG00000270917	RP11-27I1.6	-0.0278186	0.00464697	2.14543e-09	57	57	57	Brain (substantia nigra)
ENSG00000163354	DCST2	0.0788607	0.0131778	2.17235e-09	3	3	3	Pituitary
ENSG00000170889	RPS9	0.0222737	0.00372354	2.20622e-09	41	41	41	Esophagus (gastroesophageal junction)
ENSG00000269490	SBP1	-0.0804454	0.0134496	2.21419e-09	8	8	8	Spleen
ENSG00000119782	FKBP1B	0.04303	0.00719717	2.24881e-09	5	5	5	Esophagus (mucosa)
ENSG00000183762	KREMEN1	0.03614	0.00604531	2.2563e-09	22	22	22	Thyroid
ENSG00000120756	PLS1	-0.137569	0.0230283	2.31656e-09	3	3	3	Nerve (tibial)
ENSG00000197157	SND1	0.0695029	0.0116394	2.35316e-09	22	22	22	Heart (atrial appendage)
ENSG00000151694	ADAM17	0.071111	0.0119107	2.36767e-09	22	22	22	Adipose (subcutaneous)
ENSG00000163354	DCST2	0.0254838	0.00427051	2.41093e-09	16	16	16	Brain (nucleus accumbens basal ganglia)
ENSG00000198945	L3MBTL3	0.0284473	0.00476786	2.4245e-09	13	13	13	Pancreas
ENSG00000183150	GPR19	-0.0875886	0.0146969	2.52749e-09	7	7	7	Lung
ENSG00000264469	RP11-173M1.8	0.0306451	0.00514317	2.54693e-09	10	10	10	Uterus
ENSG00000206344	HCG27	-0.0257399	0.00432233	2.59918e-09	43	43	43	Uterus
ENSG00000244515	KRT18P34	0.0257735	0.0043289	2.61939e-09	52	52	52	Brain (putamen basal ganglia)
ENSG00000213277	MARCKSL1P1	0.0462677	0.0077716	2.62567e-09	24	24	24	Cells (EBV transformed lymphocytes)
ENSG00000006047	YBX2	0.0189605	0.00318538	2.64335e-09	12	12	12	Esophagus (mucosa)
ENSG00000197157	SND1	0.0259608	0.00436457	2.71332e-09	41	41	41	Adipose (subcutaneous)
ENSG00000170889	RPS9	0.0317144	0.00533243	2.72354e-09	25	25	25	Brain (caudate basal ganglia)
ENSG00000198945	L3MBTL3	0.0296282	0.00498252	2.74066e-09	28	28	28	Prostate
ENSG00000185594	SPATA8	0.0277596	0.00467379	2.86009e-09	2	2	2	Placenta
ENSG00000106331	PAX4	0.0226468	0.00381406	2.89e-09	2	2	2	Placenta
ENSG00000264469	RP11-173M1.8	0.0690369	0.0116344	2.95925e-09	11	11	11	Brain (putamen basal ganglia)
ENSG00000169946	ZFPM2	0.0672099	0.0113275	2.96802e-09	7	7	7	Brain (cerebellum)
ENSG00000146535	GNA12	-0.0521143	0.00878669	3.01005e-09	24	24	24	Uterus
ENSG00000148842	CNNM2	0.0377769	0.00636988	3.01927e-09	35	35	35	Brain (caudate basal ganglia)
ENSG00000145996	CDKAL1	-0.051087	0.00861509	3.03024e-09	21	21	21	Artery (tibial)
ENSG00000030110	BAK1	-0.0409971	0.00691831	3.1063e-09	7	7	7	Brain (caudate basal ganglia)
ENSG00000173960	UBXN2A	-0.0533878	0.00901243	3.14591e-09	8	8	7	Artery (tibial)
ENSG00000176909	MAMSTR	-0.0463722	0.00783136	3.1931e-09	20	20	20	Esophagus (gastroesophageal junction)
ENSG00000198945	L3MBTL3	0.0207593	0.0035066	3.21793e-09	41	41	41	Stomach
ENSG00000198547	C20orf203	0.0654449	0.0110677	3.3568e-09	6	6	6	Esophagus (gastroesophageal junction)
ENSG00000197157	SND1	0.0484976	0.00820622	3.42393e-09	22	22	22	Adipose (visceral omentum)
ENSG00000146535	GNA12	-0.0298189	0.00505224	3.58886e-09	30	30	30	Esophagus (gastroesophageal junction)
ENSG00000183762	KREMEN1	0.0660495	0.0112138	3.86155e-09	17	17	17	Skin (sun exposed lower leg)
ENSG00000198945	L3MBTL3	0.023154	0.00393539	4.0161e-09	76	76	76	Adipose (visceral omentum)
ENSG00000109046	WSB1	-0.0953922	0.0162279	4.14542e-09	5	5	5	Pituitary
ENSG00000114796	KLHL24	0.064417	0.0109596	4.16016e-09	44	44	44	Esophagus (gastroesophageal junction)
ENSG00000205937	RNPS1	-0.0306693	0.0052184	4.1741e-09	19	19	19	Skin (sun exposed lower leg)
ENSG00000114796	KLHL24	0.0440789	0.0075056	4.28494e-09	43	43	43	Brain (frontal cortex)
ENSG00000197157	SND1	0.0597376	0.0101742	4.31851e-09	17	17	17	Lung
ENSG00000205937	RNPS1	-0.0291862	0.00497155	4.34098e-09	62	62	62	Thyroid
ENSG00000115419	GLS	0.0467535	0.0079659	4.37886e-09	10	10	10	Adipose (subcutaneous)
ENSG00000174945	AMZ1	0.0765179	0.0130408	4.4221e-09	7	7	7	Brain (frontal cortex)
ENSG00000167968	DNASE1L2	-0.044434	0.00757568	4.48192e-09	13	13	13	Brain (hypothalamus)
ENSG00000118579	MED28	0.101993	0.0173911	4.50058e-09	12	12	12	Whole blood
ENSG00000260257	RP5-1085F17.3	0.0680354	0.0116033	4.53325e-09	7	7	7	Artery (coronary)
ENSG00000137309	HMGA1	0.0650745	0.0110986	4.53698e-09	18	18	18	Skin (sun exposed lower leg)
ENSG00000004059	ARF5	0.0810424	0.0138243	4.56439e-09	9	9	9	Adrenal gland
ENSG00000142233	NTN5	-0.0315037	0.0053742	4.57238e-09	37	37	37	Skin (not sun exposed suprapubic)
ENSG00000213277	MARCKSL1P1	0.0431984	0.00737613	4.72677e-09	28	28	28	Esophagus (mucosa)
ENSG00000183762	KREMEN1	0.0233898	0.00399739	4.87852e-09	27	27	27	Adrenal gland
ENSG00000198945	L3MBTL3	0.0302391	0.00516889	4.90948e-09	18	18	18	Esophagus (mucosa)
ENSG00000185920	PTCH1	0.0403557	0.00689972	4.94863e-09	51	51	51	Cells (transformed fibroblasts)
ENSG00000170889	RPS9	0.0254775	0.00435739	5.00668e-09	35	35	35	Muscle (skeletal)
ENSG00000142233	NTN5	-0.0483198	0.00826924	5.11704e-09	18	18	18	Brain (cerebellum)
ENSG00000132600	PRMT7	-0.0243291	0.00416418	5.14345e-09	46	46	46	Brain (putamen basal ganglia)
ENSG00000056558	TRAF1	0.0325124	0.00556552	5.16545e-09	22	22	22	Brain (caudate basal ganglia)
ENSG00000134330	IAH1	-0.0270842	0.00463721	5.20084e-09	39	39	39	Testis
ENSG00000198547	C20orf203	0.0364544	0.00624662	5.3515e-09	12	12	12	Brain (amygdala)
ENSG00000198518	HIST1H4E	0.0647979	0.0111046	5.37122e-09	20	20	20	Whole blood
ENSG00000197157	SND1	0.0232895	0.00399198	5.40939e-09	30	30	30	Nerve (tibial)
ENSG00000198945	L3MBTL3	0.0200304	0.0034344	5.46669e-09	43	43	43	Lung
ENSG00000197157	SND1	0.0426352	0.00731061	5.47808e-09	22	22	22	Esophagus (gastroesophageal junction)
ENSG00000149600	COMMD7	-0.0407699	0.0069987	5.699e-09	49	49	49	Thyroid
ENSG00000125505	MBOAT7	-0.0877041	0.0150777	5.99806e-09	10	10	10	Skin (sun exposed lower leg)
ENSG00000198945	L3MBTL3	0.0168451	0.00289705	6.07917e-09	41	41	41	Spleen
ENSG00000111275	ALDH2	-0.0261246	0.00449569	6.20884e-09	23	23	23	Minor salivary gland
ENSG00000197157	SND1	0.0427145	0.0073507	6.21222e-09	20	20	20	Artery (coronary)
ENSG00000160392	C19orf47	0.0410894	0.00707486	6.32974e-09	27	27	27	Whole blood
ENSG00000056558	TRAF1	0.0242666	0.00417837	6.33477e-09	35	35	35	Testis
ENSG00000056558	TRAF1	0.0315398	0.00543292	6.4244e-09	38	38	38	Brain (substantia nigra)
ENSG00000128408	RIBC2	-0.0665605	0.0114678	6.47109e-09	5	5	5	Esophagus (muscularis)
ENSG00000213277	MARCKSL1P1	0.0584393	0.0100703	6.50782e-09	13	13	13	Minor salivary gland
ENSG00000198945	L3MBTL3	0.0191259	0.00329732	6.61333e-09	39	39	39	Small intestine (terminal ileum)
ENSG00000225217	HSPA7	0.0315982	0.00545177	6.79357e-09	31	31	30	Adipose (visceral omentum)
ENSG00000115419	GLS	0.0336521	0.00580774	6.8587e-09	9	9	9	Breast (mammary tissue)
ENSG00000101384	JAG1	0.054812	0.00946039	6.87932e-09	18	18	18	Lung
ENSG00000198945	L3MBTL3	0.024692	0.00426283	6.9392e-09	14	14	14	Whole blood
ENSG00000115419	GLS	0.0534152	0.00923115	7.19069e-09	15	15	15	Colon (sigmoid)
ENSG00000135723	FHOD1	-0.047015	0.00812946	7.32565e-09	11	11	11	Whole blood
ENSG00000198945	L3MBTL3	0.0252379	0.0043671	7.51024e-09	16	16	16	Nerve (tibial)
ENSG00000160685	ZBTB7B	-0.122814	0.0212569	7.57685e-09	5	5	5	Adipose (visceral omentum)
ENSG00000167972	ABCA3	-0.0602907	0.0104368	7.615e-09	11	11	11	Brain (cerebellar hemisphere)
ENSG00000096433	ITPR3	-0.0741902	0.0128429	7.61516e-09	17	17	17	Muscle (skeletal)
ENSG00000105810	CDK6	-0.0593909	0.010286	7.74385e-09	15	15	15	Testis
ENSG00000115419	GLS	0.0300854	0.00521093	7.76324e-09	26	26	26	Stomach
ENSG00000198945	L3MBTL3	0.0273806	0.00474481	7.89762e-09	37	37	37	Adipose (subcutaneous)
ENSG00000183762	KREMEN1	0.0210031	0.00364047	7.95928e-09	23	23	23	Heart (left ventricle)
ENSG00000158669	AGPAT6	-0.0743686	0.0128921	7.99644e-09	17	17	17	Thyroid
ENSG00000172171	TEFM	-0.0354721	0.00614941	8.00429e-09	44	44	44	Nerve (tibial)
ENSG00000198547	C20orf203	0.0617754	0.0107199	8.27865e-09	7	7	7	Thyroid
ENSG00000107679	PLEKHA1	-0.0108777	0.00188844	8.40362e-09	8	8	8	Placenta
ENSG00000139687	RB1	-0.0444441	0.0077264	8.8072e-09	23	23	23	Pituitary
ENSG00000133812	SBF2	-0.0691842	0.0120299	8.87033e-09	18	18	18	Adipose (subcutaneous)
ENSG00000030110	BAK1	-0.0611225	0.0106296	8.91237e-09	18	18	18	Heart (atrial appendage)
ENSG00000112414	GPR126	0.0649832	0.011301	8.91417e-09	19	19	19	Adipose (subcutaneous)
ENSG00000206344	HCG27	-0.0299855	0.00521825	9.12278e-09	43	43	43	Adipose (visceral omentum)
ENSG00000172171	TEFM	-0.0741696	0.0129135	9.27092e-09	21	21	21	Esophagus (mucosa)
ENSG00000198547	C20orf203	0.0384974	0.0067036	9.31213e-09	11	11	11	Esophagus (muscularis)
ENSG00000115128	SF3B14	-0.079025	0.0137692	9.5095e-09	25	25	25	Esophagus (mucosa)
ENSG00000176428	VPS37D	0.0532418	0.00927841	9.56635e-09	9	9	9	Adipose (visceral omentum)
ENSG00000138172	CALHM2	0.031686	0.00552281	9.62052e-09	47	47	47	Nerve (tibial)
ENSG00000170892	TSEN34	-0.0352415	0.00614623	9.81863e-09	28	28	27	Artery (tibial)
ENSG00000170889	RPS9	0.0183115	0.00319486	9.95179e-09	42	42	42	Heart (left ventricle)
ENSG00000115419	GLS	0.0869228	0.0151891	1.04845e-08	2	2	2	Heart (left ventricle)
ENSG00000183762	KREMEN1	0.06176	0.010798	1.06776e-08	22	22	22	Artery (coronary)
ENSG00000156603	MED19	-0.023039	0.00402935	1.07911e-08	45	45	45	Artery (tibial)
ENSG00000069482	GAL	0.0678291	0.0118659	1.08882e-08	17	17	17	Adipose (subcutaneous)
ENSG00000022567	SLC45A4	-0.0824988	0.014434	1.09314e-08	5	5	5	Thyroid
ENSG00000234690	AC073283.4	-0.0420901	0.00736674	1.10654e-08	16	16	16	Brain (cerebellar hemisphere)
ENSG00000137310	TCF19	-0.0862546	0.015103	1.12247e-08	5	5	5	Brain (amygdala)
ENSG00000114796	KLHL24	0.0531186	0.00930134	1.12407e-08	54	54	54	Esophagus (muscularis)
ENSG00000071462	WBSCR22	0.0565623	0.00990879	1.14112e-08	10	10	10	Skin (sun exposed lower leg)
ENSG00000241135	LINC00881	0.039425	0.00690666	1.14133e-08	53	53	53	Artery (aorta)
ENSG00000011454	RABGAP1	0.0490233	0.00858831	1.14213e-08	26	26	26	Testis
ENSG00000115419	GLS	0.0223423	0.0039149	1.15e-08	1	1	1	Placenta
ENSG00000012660	ELOVL5	0.0510114	0.00894027	1.15799e-08	28	28	28	Skin (sun exposed lower leg)
ENSG00000101194	SLC17A9	-0.0552089	0.00969017	1.2164e-08	31	31	31	Brain (cerebellar hemisphere)
ENSG00000170291	ELP5	0.0228712	0.00401468	1.22004e-08	3	3	3	Placenta
ENSG00000142233	NTN5	-0.0349388	0.00613585	1.23947e-08	15	15	15	Skin (sun exposed lower leg)
ENSG00000239697	TNFSF12	-0.0249801	0.00439067	1.2751e-08	44	44	44	Whole blood
ENSG00000205937	RNPS1	-0.0291179	0.0051185	1.27964e-08	8	8	8	Adipose (subcutaneous)
ENSG00000213277	MARCKSL1P1	0.0518733	0.00912219	1.29669e-08	19	19	19	Adrenal gland
ENSG00000137310	TCF19	-0.0448407	0.00788616	1.30046e-08	38	38	38	Brain (hippocampus)
ENSG00000176920	FUT2	-0.0271772	0.00477992	1.30282e-08	42	42	42	Brain (putamen basal ganglia)
ENSG00000096433	ITPR3	-0.0325486	0.00572534	1.30802e-08	52	52	52	Thyroid
ENSG00000140451	PIF1	0.0272578	0.00479625	1.3224e-08	36	36	36	Thyroid
ENSG00000260778	MIR940	0.0223065	0.00392782	1.3541e-08	21	21	21	Brain (cortex)
ENSG00000204482	LST1	0.055771	0.00982314	1.36667e-08	28	28	28	Esophagus (muscularis)
ENSG00000143537	ADAM15	-0.048425	0.00853098	1.37582e-08	21	21	21	Skin (not sun exposed suprapubic)
ENSG00000230911	PPIHP1	-0.0522834	0.00921345	1.38944e-08	36	36	36	Stomach
ENSG00000146535	GNA12	-0.0314296	0.0055475	1.46553e-08	41	41	41	Skin (not sun exposed suprapubic)
ENSG00000182511	FES	0.0435408	0.00768554	1.46783e-08	17	17	17	Nerve (tibial)
ENSG00000115419	GLS	0.0374772	0.00661545	1.46939e-08	19	19	19	Esophagus (muscularis)
ENSG00000260778	MIR940	0.0374021	0.00660461	1.4873e-08	8	8	8	Cells (transformed fibroblasts)
ENSG00000096433	ITPR3	-0.0307675	0.00543516	1.50639e-08	24	24	24	Esophagus (mucosa)
ENSG00000156711	MAPK13	0.0207943	0.00367582	1.53992e-08	45	45	45	Brain (cerebellum)
ENSG00000164164	OTUD4	-0.0781758	0.0138202	1.54367e-08	15	15	15	Heart (left ventricle)
ENSG00000107679	PLEKHA1	-0.050879	0.00899553	1.54912e-08	45	45	45	Artery (tibial)
ENSG00000176920	FUT2	0.0171591	0.00303427	1.55775e-08	19	19	19	Minor salivary gland
ENSG00000185022	MAFF	-0.0410244	0.00725634	1.57121e-08	13	13	13	Cells (transformed fibroblasts)
ENSG00000179562	GCC1	-0.12875	0.0227797	1.58618e-08	4	4	4	Esophagus (mucosa)
ENSG00000029534	ANK1	0.0481249	0.00851512	1.58869e-08	33	33	33	Heart (left ventricle)
ENSG00000107679	PLEKHA1	-0.0468325	0.00829125	1.61919e-08	30	30	30	Artery (aorta)
ENSG00000151665	PIGF	-0.0511044	0.00905925	1.68939e-08	17	17	17	Esophagus (gastroesophageal junction)
ENSG00000151694	ADAM17	0.0849893	0.0150668	1.69218e-08	13	13	13	Breast (mammary tissue)
ENSG00000173960	UBXN2A	-0.032932	0.00583906	1.70109e-08	11	11	11	Whole blood
ENSG00000167972	ABCA3	-0.0439739	0.00779778	1.70755e-08	10	10	10	Brain (cerebellum)
ENSG00000030110	BAK1	-0.0341498	0.00605581	1.70854e-08	25	25	25	Heart (left ventricle)
ENSG00000119969	HELLS	0.0372855	0.00661198	1.70957e-08	22	22	22	Thyroid
ENSG00000254636	ARMS2	-0.0204599	0.0036283	1.71059e-08	36	36	36	Testis
ENSG00000106635	BCL7B	-0.032359	0.00574278	1.75331e-08	46	46	46	Skin (sun exposed lower leg)
ENSG00000237614	AC073257.2	0.049015	0.00870148	1.77155e-08	7	7	7	Testis
ENSG00000264469	RP11-173M1.8	0.0313762	0.00557295	1.80108e-08	19	19	19	Heart (left ventricle)
ENSG00000213760	ATP6V1G2	-0.0270041	0.00479656	1.8032e-08	37	37	37	Brain (caudate basal ganglia)
ENSG00000186152	LILRP1	-0.0342382	0.00608292	1.81703e-08	41	41	41	Adipose (subcutaneous)
ENSG00000102890	ELMO3	-0.0597909	0.0106231	1.81904e-08	10	10	10	Skin (sun exposed lower leg)
ENSG00000240875	LINC00886	-0.0169621	0.00301395	1.82451e-08	46	46	46	Artery (tibial)
ENSG00000143622	RIT1	0.0362222	0.00644121	1.87118e-08	25	25	25	Heart (atrial appendage)
ENSG00000160360	GPSM1	-0.0163332	0.00290461	1.87459e-08	81	81	81	Brain (cerebellum)
ENSG00000172638	EFEMP2	0.0345755	0.0061511	1.89819e-08	28	28	28	Artery (tibial)
ENSG00000205937	RNPS1	-0.0654923	0.0116529	1.90689e-08	12	12	12	Esophagus (muscularis)
ENSG00000196421	LINC00176	-0.0387927	0.0069024	1.90764e-08	26	26	26	Nerve (tibial)
ENSG00000203896	LIME1	-0.0383806	0.00683211	1.93535e-08	29	29	29	Lung
ENSG00000175730	BAK1P1	-0.0367745	0.00654824	1.9549e-08	21	21	21	Nerve (tibial)
ENSG00000107679	PLEKHA1	-0.0360714	0.0064241	1.96537e-08	81	81	81	Adipose (visceral omentum)
ENSG00000203760	CENPW	0.178274	0.031769	2.00483e-08	4	4	4	Breast (mammary tissue)
ENSG00000139687	RB1	-0.0520488	0.00928212	2.05357e-08	22	22	22	Adipose (visceral omentum)
ENSG00000105523	FAM83E	-0.0505071	0.00901461	2.10909e-08	30	30	30	Skin (sun exposed lower leg)
ENSG00000163354	DCST2	0.0203706	0.00363714	2.13469e-08	20	20	20	Brain (cerebellar hemisphere)
ENSG00000124222	STX16	-0.0854622	0.0152663	2.16714e-08	12	12	12	Testis
ENSG00000142233	NTN5	-0.0320572	0.00573109	2.22453e-08	39	39	39	Testis
ENSG00000176390	CRLF3	-0.0341664	0.00611234	2.27407e-08	15	15	15	Colon (sigmoid)
ENSG00000056558	TRAF1	0.0401923	0.00719186	2.2893e-08	24	24	24	Nerve (tibial)
ENSG00000170889	RPS9	0.0524166	0.00937935	2.29027e-08	22	22	22	Prostate
ENSG00000233610	LINC00462	0.0409017	0.00731987	2.3001e-08	19	19	19	Cells (EBV transformed lymphocytes)
ENSG00000239556	AC004951.5	-0.0406494	0.00727597	2.31295e-08	15	15	14	Esophagus (gastroesophageal junction)
ENSG00000141504	SAT2	0.0288834	0.00517117	2.33083e-08	17	17	17	Esophagus (gastroesophageal junction)
ENSG00000232987	AC051649.6	-0.0304984	0.00546232	2.35846e-08	2	2	2	Placenta
ENSG00000114796	KLHL24	0.0629796	0.0112827	2.37795e-08	12	12	12	Testis
ENSG00000250565	ATP6V1E2	-0.0324951	0.00582178	2.38262e-08	26	26	26	Ovary
ENSG00000256166	XXbac-BPG248L24.13	0.0463872	0.00831121	2.38751e-08	12	12	12	Cells (EBV transformed lymphocytes)
ENSG00000153822	KCNJ16	0.0287516	0.00515322	2.41425e-08	46	46	46	Brain (cerebellum)
ENSG00000170858	LILRP2	-0.0186837	0.00335157	2.48093e-08	51	51	51	Whole blood
ENSG00000140564	FURIN	-0.0253233	0.0045442	2.50885e-08	34	34	34	Esophagus (mucosa)
ENSG00000120756	PLS1	-0.0594529	0.0106707	2.52417e-08	18	18	18	Artery (aorta)
ENSG00000130584	ZBTB46	0.0399841	0.00718087	2.57485e-08	23	23	23	Colon (sigmoid)
ENSG00000056558	TRAF1	-0.0254337	0.00457862	2.77803e-08	29	29	29	Skin (not sun exposed suprapubic)
ENSG00000254719	RP11-351I24.3	0.0203571	0.0036663	2.81618e-08	2	2	2	Placenta
ENSG00000244482	LILRA6	-0.0355319	0.00639974	2.82297e-08	30	30	30	Brain (cortex)
ENSG00000181856	SLC2A4	0.0541934	0.00976276	2.83976e-08	3	3	3	Cells (EBV transformed lymphocytes)
ENSG00000169231	THBS3	-0.0402215	0.00724614	2.84443e-08	36	36	36	Esophagus (muscularis)
ENSG00000146535	GNA12	-0.0511749	0.00922111	2.86075e-08	30	30	30	Whole blood
ENSG00000182511	FES	0.0261166	0.00471216	2.98401e-08	3	3	3	Placenta
ENSG00000160360	GPSM1	-0.0734816	0.0132687	3.06026e-08	2	2	2	Brain (anterior cingulate cortex)
ENSG00000153214	TMEM87B	-0.036936	0.00666969	3.0614e-08	46	46	46	Pancreas
ENSG00000120756	PLS1	-0.0574753	0.0103937	3.2054e-08	16	16	16	Pancreas
ENSG00000170889	RPS9	0.0182072	0.00329257	3.2063e-08	68	68	68	Adipose (visceral omentum)
ENSG00000114796	KLHL24	0.0475783	0.00860687	3.24002e-08	21	21	21	Nerve (tibial)
ENSG00000232871	SEC1P	-0.0640532	0.01159	3.26478e-08	13	13	13	Esophagus (mucosa)
ENSG00000213221	DNLZ	-0.0154404	0.00279404	3.27256e-08	65	65	65	Muscle (skeletal)
ENSG00000119185	ITGB1BP1	-0.0492532	0.00891714	3.3244e-08	30	30	30	Testis
ENSG00000095261	PSMD5	-0.0224795	0.00407111	3.35735e-08	10	10	10	Thyroid
ENSG00000160796	NBEAL2	0.0475198	0.00860665	3.36534e-08	32	32	32	Brain (cerebellar hemisphere)
ENSG00000260778	MIR940	0.0545666	0.0098851	3.38839e-08	4	4	4	Brain (amygdala)
ENSG00000260257	RP5-1085F17.3	0.0366051	0.0066368	3.47859e-08	14	14	14	Thyroid
ENSG00000143622	RIT1	0.0354217	0.00642577	3.53886e-08	10	10	10	Adrenal gland
ENSG00000006047	YBX2	0.0525705	0.00954688	3.6591e-08	3	3	3	Liver
ENSG00000105538	RASIP1	-0.0229571	0.00416984	3.68128e-08	13	13	13	Cells (transformed fibroblasts)
ENSG00000198945	L3MBTL3	0.0249207	0.00452802	3.72e-08	15	15	15	Skin (sun exposed lower leg)
ENSG00000264469	RP11-173M1.8	0.0167979	0.00305238	3.7294e-08	52	52	52	Brain (frontal cortex)
ENSG00000185022	MAFF	-0.0435421	0.00791235	3.7326e-08	9	9	9	Nerve (tibial)
ENSG00000125510	OPRL1	0.0218085	0.00396375	3.75555e-08	29	29	29	Artery (aorta)
ENSG00000149600	COMMD7	-0.0481447	0.00875575	3.82726e-08	10	10	10	Lung
ENSG00000198160	MIER1	0.031678	0.00576221	3.85119e-08	62	62	62	Esophagus (gastroesophageal junction)
ENSG00000152932	RAB3C	-0.0450937	0.00820289	3.85654e-08	70	70	70	Pituitary
ENSG00000119203	CPSF3	-0.0254869	0.00463716	3.87997e-08	47	47	47	Skin (sun exposed lower leg)
ENSG00000170889	RPS9	0.0334907	0.00609813	3.97495e-08	22	22	22	Brain (hypothalamus)
ENSG00000170889	RPS9	0.0422306	0.00769014	3.98485e-08	17	17	17	Cells (transformed fibroblasts)
ENSG00000095261	PSMD5	-0.0520856	0.00948874	4.03748e-08	29	29	29	Skin (sun exposed lower leg)
ENSG00000203896	LIME1	-0.0708861	0.0129162	4.06145e-08	6	6	6	Artery (coronary)
ENSG00000137310	TCF19	-0.0477771	0.00871636	4.22171e-08	34	34	34	Muscle (skeletal)
ENSG00000119878	CRIPT	0.0254885	0.0046506	4.23639e-08	15	15	15	Brain (anterior cingulate cortex)
ENSG00000197157	SND1	0.0524164	0.00957086	4.3341e-08	17	17	17	Artery (aorta)
ENSG00000160360	GPSM1	-0.0781865	0.0142867	4.43236e-08	11	11	11	Brain (spinal cord cervical C1)
ENSG00000137337	MDC1	-0.0342497	0.00626135	4.5e-08	1	1	1	Placenta
ENSG00000030110	BAK1	-0.0168539	0.00308285	4.5774e-08	23	23	23	Whole blood
ENSG00000258359	PCNPP1	-0.0696949	0.0127498	4.59419e-08	4	4	4	Brain (cerebellum)
ENSG00000111790	FGFR1OP2	-0.0337049	0.00616702	4.62e-08	1	1	1	Placenta
ENSG00000072736	NFATC3	0.0429328	0.00785771	4.66111e-08	8	8	8	Lung
ENSG00000203896	LIME1	-0.0416219	0.00761937	4.69091e-08	34	34	34	Brain (cerebellum)
ENSG00000225217	HSPA7	0.0313383	0.00573762	4.71037e-08	42	42	41	Adipose (subcutaneous)
ENSG00000271855	RP11-214N9.1	0.0433334	0.00794088	4.84238e-08	38	38	38	Thyroid
ENSG00000119402	FBXW2	-0.117912	0.0216124	4.87657e-08	7	7	7	Artery (tibial)
ENSG00000030110	BAK1	-0.0286408	0.00524973	4.87847e-08	6	6	6	Spleen
ENSG00000141504	SAT2	0.0545077	0.00999196	4.893e-08	22	22	22	Pituitary
ENSG00000135740	SLC9A5	-0.0691793	0.0126816	4.89525e-08	8	8	8	Lung
ENSG00000138650	PCDH10	-0.0595336	0.0109175	4.95143e-08	14	14	14	Cells (transformed fibroblasts)
ENSG00000103064	SLC7A6	0.0817768	0.0149999	4.98531e-08	12	12	12	Brain (nucleus accumbens basal ganglia)
ENSG00000143622	RIT1	0.0198534	0.00364198	5.00127e-08	55	55	55	Cells (transformed fibroblasts)
ENSG00000152804	HHEX	0.0524398	0.00962125	5.02529e-08	37	37	37	Adrenal gland
ENSG00000141098	GFOD2	0.0421929	0.00774177	5.03613e-08	21	21	21	Skin (sun exposed lower leg)
ENSG00000173715	C11orf80	-0.0440631	0.00809138	5.16052e-08	14	14	14	Brain (spinal cord cervical C1)
ENSG00000165338	HECTD2	0.0588364	0.0108072	5.20477e-08	15	15	15	Brain (cerebellum)
ENSG00000181856	SLC2A4	0.0403415	0.00741532	5.31947e-08	42	42	42	Muscle (skeletal)
ENSG00000170889	RPS9	0.0247339	0.00454883	5.40549e-08	49	49	49	Esophagus (mucosa)
ENSG00000215529	EFCAB8	0.0386989	0.00711729	5.40927e-08	25	25	25	Testis
ENSG00000030110	BAK1	-0.0318381	0.00585619	5.42879e-08	16	16	16	Pancreas
ENSG00000206344	HCG27	-0.0226715	0.00417036	5.43886e-08	53	53	52	Testis
ENSG00000006047	YBX2	0.0404217	0.00744017	5.54442e-08	11	11	11	Cells (transformed fibroblasts)
ENSG00000100138	NHP2L1	-0.103532	0.0190583	5.56e-08	1	1	1	Esophagus (muscularis)
ENSG00000136156	ITM2B	0.28509	0.0524955	5.61173e-08	3	3	3	Thyroid
ENSG00000173960	UBXN2A	-0.0505632	0.00931074	5.61531e-08	33	33	33	Heart (atrial appendage)
ENSG00000198160	MIER1	0.0467935	0.00861951	5.67366e-08	57	57	57	Colon (sigmoid)
ENSG00000119403	PHF19	0.0406925	0.007496	5.68099e-08	20	20	20	Esophagus (muscularis)
ENSG00000120756	PLS1	-0.0394174	0.00726547	5.78562e-08	50	50	50	Artery (tibial)
ENSG00000267848	AL118506.1	0.108178	0.0199414	5.80168e-08	19	19	19	Artery (tibial)
ENSG00000122378	FAM213A	-0.0319528	0.00589052	5.81373e-08	27	27	27	Brain (frontal cortex)
ENSG00000119203	CPSF3	0.0391525	0.0072211	5.89482e-08	23	23	23	Brain (substantia nigra)
ENSG00000172922	RNASEH2C	0.0409877	0.0075613	5.9357e-08	14	14	14	Brain (hippocampus)
ENSG00000118579	MED28	0.039532	0.00729385	5.96279e-08	39	39	39	Brain (anterior cingulate cortex)
ENSG00000260903	XKR7	0.0550664	0.0101644	6.04098e-08	10	10	10	Brain (cerebellum)
ENSG00000105223	PLD3	-0.133418	0.0246339	6.0936e-08	6	6	6	Testis
ENSG00000166272	WBP1L	-0.0926092	0.017109	6.20082e-08	4	4	4	Colon (transverse)
ENSG00000171700	RGS19	0.0204544	0.00378018	6.26934e-08	51	51	51	Adrenal gland
ENSG00000248458	AL139147.1	0.0752375	0.013906	6.28679e-08	13	13	13	Artery (coronary)
ENSG00000106070	GRB10	-0.0185232	0.00342481	6.35444e-08	76	76	76	Testis
ENSG00000183762	KREMEN1	0.0633938	0.0117247	6.41341e-08	14	14	14	Liver
ENSG00000198547	C20orf203	0.030128	0.00557225	6.41636e-08	18	18	18	Pituitary
ENSG00000128594	LRRC4	0.0538254	0.00995592	6.43165e-08	19	19	19	Adrenal gland
ENSG00000160360	GPSM1	-0.0175524	0.00324884	6.56513e-08	76	76	76	Brain (cerebellar hemisphere)
ENSG00000111371	SLC38A1	0.0394232	0.00729862	6.60999e-08	1	1	1	Placenta
ENSG00000132600	PRMT7	-0.0259176	0.00480222	6.77667e-08	25	25	25	Lung
ENSG00000030110	BAK1	-0.0226606	0.00419963	6.81955e-08	10	10	10	Cells (transformed fibroblasts)
ENSG00000224683	RPL36AP29	-0.0464275	0.00860445	6.82354e-08	13	13	13	Brain (cortex)
ENSG00000206344	HCG27	-0.0213094	0.00395241	6.98768e-08	36	36	36	Brain (putamen basal ganglia)
ENSG00000143622	RIT1	0.0241718	0.00448498	7.06579e-08	23	23	23	Thyroid
ENSG00000185920	PTCH1	0.112559	0.0208858	7.07413e-08	6	6	6	Lung
ENSG00000183762	KREMEN1	0.0233889	0.00434007	7.08234e-08	27	27	27	Pancreas
ENSG00000114127	XRN1	0.0659979	0.0122476	7.09915e-08	23	23	23	Esophagus (muscularis)
ENSG00000101336	HCK	-0.0226438	0.00420297	7.14144e-08	37	37	37	Brain (spinal cord cervical C1)
ENSG00000205937	RNPS1	-0.0784266	0.0145582	7.16033e-08	8	8	8	Liver
ENSG00000236493	EIF2S2P3	0.0138913	0.0025788	7.17518e-08	112	112	112	Brain (hypothalamus)
ENSG00000213561	RP11-386I14.2	0.0573762	0.0106548	7.2437e-08	7	7	7	Pancreas
ENSG00000056558	TRAF1	0.0364634	0.00677167	7.25651e-08	38	38	38	Brain (nucleus accumbens basal ganglia)
ENSG00000260778	MIR940	0.0524401	0.0097388	7.25817e-08	6	6	6	Spleen
ENSG00000056558	TRAF1	0.0216576	0.0040245	7.3887e-08	49	49	49	Brain (cerebellar hemisphere)
ENSG00000237857	RP11-435O5.2	-0.0556109	0.0103456	7.6457e-08	7	7	7	Muscle (skeletal)
ENSG00000119723	COQ6	-0.0551033	0.0102569	7.77223e-08	15	15	15	Adipose (visceral omentum)
ENSG00000184924	PTRHD1	0.071906	0.0133861	7.79986e-08	22	22	22	Lung
ENSG00000176909	MAMSTR	-0.0299321	0.005573	7.83395e-08	30	30	30	Heart (left ventricle)
ENSG00000118579	MED28	0.0144648	0.00269334	7.84794e-08	93	93	93	Small intestine (terminal ileum)
ENSG00000198160	MIER1	0.0284072	0.00529121	7.92823e-08	25	25	25	Cells (transformed fibroblasts)
ENSG00000198945	L3MBTL3	0.0345522	0.0064373	7.98371e-08	16	16	16	Artery (aorta)
ENSG00000127920	GNG11	0.0461462	0.00859865	8.01999e-08	1	1	1	Placenta
ENSG00000103671	TRIP4	-0.0502728	0.00938132	8.37681e-08	25	25	25	Whole blood
ENSG00000105219	CNTD2	0.123655	0.0230867	8.50367e-08	7	7	7	Thyroid
ENSG00000213277	MARCKSL1P1	0.0477129	0.00892071	8.86588e-08	17	17	17	Cells (transformed fibroblasts)
ENSG00000072736	NFATC3	0.0329827	0.00616681	8.87206e-08	8	8	8	Nerve (tibial)
ENSG00000030110	BAK1	-0.0548025	0.0102535	9.05457e-08	4	4	4	Brain (cerebellum)
ENSG00000004975	DVL2	-0.0914325	0.0171114	9.12428e-08	7	7	7	Skin (not sun exposed suprapubic)
ENSG00000156711	MAPK13	0.0415963	0.00778651	9.18791e-08	14	14	14	Colon (sigmoid)
ENSG00000119878	CRIPT	0.0297155	0.00556512	9.31544e-08	33	33	33	Artery (aorta)
ENSG00000184381	PLA2G6	0.0362397	0.00678945	9.41599e-08	33	33	33	Artery (tibial)
ENSG00000146535	GNA12	-0.0218638	0.00409633	9.42745e-08	24	24	24	Esophagus (muscularis)
ENSG00000022567	SLC45A4	-0.0287185	0.00538121	9.45999e-08	9	9	9	Whole blood
ENSG00000272622	RP11-395N3.2	0.0575033	0.0107751	9.46703e-08	10	10	10	Adipose (visceral omentum)
ENSG00000124678	TCP11	-0.080923	0.0151641	9.47567e-08	4	4	4	Stomach
ENSG00000170889	RPS9	0.0249968	0.00468531	9.54696e-08	43	43	43	Stomach
ENSG00000105538	RASIP1	-0.0251649	0.00471758	9.59265e-08	21	21	21	Esophagus (mucosa)
ENSG00000181885	CLDN7	-0.0174607	0.00327413	9.66338e-08	63	63	63	Brain (cortex)
ENSG00000030110	BAK1	-0.0221572	0.00415582	9.73456e-08	22	22	22	Lung
ENSG00000198160	MIER1	0.048851	0.0091631	9.7526e-08	41	41	41	Esophagus (muscularis)
ENSG00000156502	SUPV3L1	-0.131511	0.0246686	9.76106e-08	8	8	8	Esophagus (mucosa)
ENSG00000170889	RPS9	0.0166269	0.00311954	9.82541e-08	66	66	66	Heart (atrial appendage)
ENSG00000225217	HSPA7	0.0271499	0.00509506	9.89305e-08	48	48	46	Breast (mammary tissue)
ENSG00000096433	ITPR3	-0.0356691	0.00669549	9.96642e-08	12	12	12	Prostate
ENSG00000204947	ZNF425	-0.0490426	0.00920689	9.99999e-08	1	1	1	Placenta
ENSG00000203760	CENPW	0.0676881	0.0127093	1.00481e-07	8	8	8	Spleen
ENSG00000174945	AMZ1	0.0353086	0.0066328	1.01878e-07	8	8	8	Brain (putamen basal ganglia)
ENSG00000109846	CRYAB	-0.0443178	0.00832754	1.02725e-07	20	20	20	Skin (sun exposed lower leg)
ENSG00000176909	MAMSTR	-0.0918212	0.0172544	1.0285e-07	8	8	8	Colon (sigmoid)
ENSG00000213277	MARCKSL1P1	0.0536231	0.0100766	1.02879e-07	20	20	20	Adipose (subcutaneous)
ENSG00000096433	ITPR3	-0.0318261	0.00598068	1.02924e-07	35	35	35	Nerve (tibial)
ENSG00000030110	BAK1	-0.0146564	0.00275426	1.02989e-07	21	21	21	Muscle (skeletal)
ENSG00000205937	RNPS1	-0.0357463	0.00671939	1.03841e-07	18	18	18	Skin (not sun exposed suprapubic)
ENSG00000184281	TSSC4	-0.0166914	0.00313765	1.0393e-07	70	70	70	Uterus
ENSG00000135723	FHOD1	-0.048521	0.00912257	1.04462e-07	15	15	15	Nerve (tibial)
ENSG00000181856	SLC2A4	0.130519	0.0245436	1.05e-07	1	1	1	Esophagus (mucosa)
ENSG00000260778	MIR940	0.0524555	0.00986473	1.05213e-07	5	5	5	Brain (hypothalamus)
ENSG00000022567	SLC45A4	-0.079027	0.0148722	1.07394e-07	13	13	13	Esophagus (muscularis)
ENSG00000137720	C11orf1	0.0644966	0.0121416	1.08419e-07	17	17	17	Muscle (skeletal)
ENSG00000095261	PSMD5	-0.0395445	0.00744656	1.09358e-07	15	15	15	Adipose (visceral omentum)
ENSG00000264469	RP11-173M1.8	0.0562639	0.0105973	1.10053e-07	11	11	11	Brain (anterior cingulate cortex)
ENSG00000143622	RIT1	0.0487422	0.00918328	1.11009e-07	8	8	8	Esophagus (mucosa)
ENSG00000170889	RPS9	0.0179563	0.00338329	1.11219e-07	79	79	79	Colon (transverse)
ENSG00000105538	RASIP1	-0.0219227	0.00413144	1.11867e-07	16	16	16	Ovary
ENSG00000254470	AP5B1	0.0285546	0.00538214	1.12399e-07	28	28	28	Brain (hypothalamus)
ENSG00000096433	ITPR3	-0.0483643	0.009116	1.12405e-07	15	15	15	Spleen
ENSG00000213277	MARCKSL1P1	0.0255911	0.00482384	1.12589e-07	34	34	34	Lung
ENSG00000171700	RGS19	0.0215894	0.00407226	1.14809e-07	38	38	38	Colon (sigmoid)
ENSG00000203896	LIME1	-0.0383652	0.00723843	1.15672e-07	18	18	18	Heart (left ventricle)
ENSG00000030110	BAK1	-0.0149362	0.00281994	1.17953e-07	25	25	24	Esophagus (mucosa)
ENSG00000132600	PRMT7	-0.0338241	0.00638721	1.18625e-07	17	17	17	Skin (sun exposed lower leg)
ENSG00000103067	ESRP2	-0.0496278	0.00937183	1.18743e-07	29	29	29	Skin (not sun exposed suprapubic)
ENSG00000125510	OPRL1	0.0241905	0.00456908	1.19421e-07	33	33	33	Artery (tibial)
ENSG00000119878	CRIPT	0.0774959	0.0146376	1.19459e-07	5	5	5	Esophagus (gastroesophageal junction)
ENSG00000226266	AC009961.3	0.0507008	0.00957934	1.20505e-07	14	14	14	Heart (atrial appendage)
ENSG00000030110	BAK1	-0.021914	0.00414109	1.21091e-07	27	27	27	Adipose (subcutaneous)
ENSG00000030110	BAK1	-0.0375762	0.00710096	1.21182e-07	3	3	3	Thyroid
ENSG00000137310	TCF19	-0.0272584	0.00515169	1.21543e-07	11	11	11	Pituitary
ENSG00000203896	LIME1	-0.0791097	0.0149546	1.22313e-07	10	10	10	Adipose (visceral omentum)
ENSG00000112053	SLC26A8	0.0271302	0.00513098	1.23979e-07	38	38	38	Adrenal gland
ENSG00000103546	SLC6A2	0.0251054	0.00475031	1.25699e-07	23	23	23	Testis
ENSG00000169756	LIMS1	-0.0539917	0.0102162	1.25782e-07	12	12	12	Heart (atrial appendage)
ENSG00000186152	LILRP1	-0.0532876	0.0100839	1.26103e-07	9	9	9	Colon (sigmoid)
ENSG00000117394	SLC2A1	-0.0924065	0.0174891	1.26633e-07	6	6	6	Heart (left ventricle)
ENSG00000056558	TRAF1	0.0252887	0.00478642	1.26785e-07	30	30	30	Brain (hippocampus)
ENSG00000107338	SHB	-0.0235697	0.00446333	1.28656e-07	28	28	28	Testis
ENSG00000213221	DNLZ	-0.0169138	0.0032039	1.29797e-07	55	55	55	Adipose (visceral omentum)
ENSG00000011454	RABGAP1	-0.0661299	0.0125284	1.30312e-07	18	18	18	Esophagus (muscularis)
ENSG00000056558	TRAF1	0.0204317	0.00387237	1.31825e-07	49	49	49	Brain (spinal cord cervical C1)
ENSG00000197846	HIST1H2BF	0.111212	0.0210831	1.3281e-07	2	2	2	Thyroid
ENSG00000176732	PFN4	-0.0425584	0.00807391	1.35607e-07	20	20	20	Cells (transformed fibroblasts)
ENSG00000153214	TMEM87B	-0.03506	0.00665216	1.36077e-07	26	26	26	Skin (sun exposed lower leg)
ENSG00000128408	RIBC2	-0.0294982	0.00560064	1.38725e-07	26	26	26	Skin (not sun exposed suprapubic)
ENSG00000137720	C11orf1	0.0359563	0.00682779	1.39296e-07	22	22	22	Heart (left ventricle)
ENSG00000030110	BAK1	-0.0369611	0.0070194	1.39757e-07	10	10	10	Vagina
ENSG00000224389	C4B	-0.0314152	0.00596697	1.40297e-07	35	35	35	Esophagus (muscularis)
ENSG00000056558	TRAF1	0.0188353	0.0035779	1.40701e-07	60	60	60	Brain (cerebellum)
ENSG00000127445	PIN1	-0.107974	0.0205129	1.41169e-07	8	8	8	Heart (atrial appendage)
ENSG00000176732	PFN4	-0.0347298	0.00659911	1.41884e-07	33	33	33	Skin (sun exposed lower leg)
ENSG00000203896	LIME1	-0.0253906	0.00482743	1.44322e-07	14	14	14	Thyroid
ENSG00000272622	RP11-395N3.2	0.0632477	0.0120257	1.44551e-07	9	9	9	Adipose (subcutaneous)
ENSG00000164597	COG5	0.028824	0.00548089	1.4484e-07	31	31	31	Esophagus (mucosa)
ENSG00000260778	MIR940	0.114727	0.0218184	1.45431e-07	3	3	3	Thyroid
ENSG00000112414	GPR126	0.095598	0.018184	1.46206e-07	4	4	4	Skin (sun exposed lower leg)
ENSG00000088305	DNMT3B	0.0307163	0.0058482	1.50238e-07	34	34	34	Testis
ENSG00000107862	GBF1	-0.102057	0.019435	1.51102e-07	4	4	4	Heart (atrial appendage)
ENSG00000162616	DNAJB4	-0.0468707	0.00892667	1.51576e-07	23	23	23	Esophagus (muscularis)
ENSG00000198900	TOP1	-0.0194163	0.00369826	1.51997e-07	59	59	59	Brain (amygdala)
ENSG00000132600	PRMT7	-0.0189874	0.00361713	1.52681e-07	43	43	43	Artery (aorta)
ENSG00000132600	PRMT7	-0.0167069	0.00318288	1.52939e-07	23	23	23	Esophagus (muscularis)
ENSG00000204301	NOTCH4	-0.0164782	0.00314053	1.54621e-07	65	65	65	Whole blood
ENSG00000135723	FHOD1	-0.0397979	0.00758544	1.54915e-07	7	7	7	Colon (sigmoid)
ENSG00000176909	MAMSTR	-0.0520837	0.00993025	1.56322e-07	18	18	18	Brain (hypothalamus)
ENSG00000224389	C4B	-0.0266495	0.00508172	1.56977e-07	75	75	75	Thyroid
ENSG00000056558	TRAF1	-0.0329238	0.00627995	1.58248e-07	19	19	19	Skin (sun exposed lower leg)
ENSG00000232871	SEC1P	-0.0393439	0.00750497	1.58517e-07	29	29	29	Lung
ENSG00000118579	MED28	0.0276732	0.00528143	1.60816e-07	41	41	40	Heart (left ventricle)
ENSG00000084676	NCOA1	0.0714455	0.0136357	1.60942e-07	12	12	12	Muscle (skeletal)
ENSG00000132600	PRMT7	-0.023274	0.0044427	1.61714e-07	17	17	17	Brain (cortex)
ENSG00000169683	LRRC45	0.0220878	0.00421634	1.61777e-07	48	48	48	Esophagus (gastroesophageal junction)
ENSG00000176732	PFN4	-0.0417899	0.00797959	1.63123e-07	46	46	46	Muscle (skeletal)
ENSG00000170889	RPS9	0.0257228	0.00491415	1.65486e-07	31	31	31	Skin (not sun exposed suprapubic)
ENSG00000224707	E2F3-IT1	0.0332686	0.00635796	1.67147e-07	2	2	2	Placenta
ENSG00000156502	SUPV3L1	-0.0366046	0.00699968	1.7e-07	1	1	1	Placenta
ENSG00000072736	NFATC3	0.0263141	0.00503238	1.70471e-07	11	11	11	Colon (sigmoid)
ENSG00000197114	ZGPAT	-0.0585448	0.0111964	1.70534e-07	25	25	25	Thyroid
ENSG00000132600	PRMT7	-0.0221351	0.00423327	1.70568e-07	30	30	30	Colon (transverse)
ENSG00000260257	RP5-1085F17.3	0.0548751	0.0104969	1.71609e-07	7	7	7	Breast (mammary tissue)
ENSG00000198945	L3MBTL3	0.0436046	0.00834187	1.72099e-07	19	19	19	Esophagus (muscularis)
ENSG00000198945	L3MBTL3	0.0260536	0.0049848	1.72644e-07	39	39	39	Minor salivary gland
ENSG00000118579	MED28	0.0187414	0.00358691	1.74201e-07	34	34	34	Cells (transformed fibroblasts)
ENSG00000160801	PTH1R	0.0474576	0.00908445	1.75051e-07	32	32	32	Adipose (visceral omentum)
ENSG00000056558	TRAF1	0.0215167	0.00411934	1.75727e-07	71	71	71	Brain (putamen basal ganglia)
ENSG00000164597	COG5	0.0173091	0.00331412	1.76212e-07	29	29	29	Whole blood
ENSG00000128408	RIBC2	-0.0285748	0.00547332	1.7821e-07	14	14	14	Skin (sun exposed lower leg)
ENSG00000198945	L3MBTL3	0.0186877	0.00357967	1.78442e-07	43	43	43	Pituitary
ENSG00000072736	NFATC3	0.0289976	0.00555551	1.79297e-07	14	14	14	Esophagus (gastroesophageal junction)
ENSG00000167264	DUS2	-0.035221	0.00674972	1.80732e-07	26	26	26	Cells (transformed fibroblasts)
ENSG00000112053	SLC26A8	0.0829365	0.0159003	1.82807e-07	23	23	23	Heart (left ventricle)
ENSG00000175334	BANF1	-0.0257113	0.00492978	1.83308e-07	60	60	60	Artery (tibial)
ENSG00000161896	IP6K3	-0.0168995	0.00324202	1.86155e-07	29	29	29	Pancreas
ENSG00000229836	XXbac-BPG248L24.10	0.0180932	0.00347229	1.88083e-07	116	116	116	Pancreas
ENSG00000205578	POM121B	-0.0294111	0.00564587	1.89534e-07	53	53	52	Nerve (tibial)

## Sheet: Supplemental Table 3
Supplementary Table S3: Genes Where Expression Was Significantly Associated With Birthweight in a Single Tissue
Gene	Gene name	Beta (Standard deviations [SD] of birthweight per SD of gene expression)	Standard error	P-value	Number of SNPs in model	Number of SNPs in covariance matrix	Number of SNPs used	Tissue
ENSG00000241749	RPSAP52	0.114509	0.00824521	7.49001e-44	1	1	1	Placenta
ENSG00000043591	ADRB1	0.104368	0.00948168	3.52097e-28	5	5	5	Testis
ENSG00000132535	DLG4	0.101879	0.00973996	1.31976e-25	8	8	8	Muscle (skeletal)
ENSG00000197980	LEKR1	-0.0459675	0.00441917	2.43138e-25	108	108	108	Artery (tibial)
ENSG00000170296	GABARAP	-0.259725	0.0289312	2.77449e-19	6	6	6	Esophagus (mucosa)
ENSG00000243629	LINC00880	0.0392622	0.00492643	1.59058e-15	4	4	4	Pituitary
ENSG00000178177	LCORL	-0.0945171	0.0119379	2.42589e-15	14	14	14	Adipose (subcutaneous)
ENSG00000186130	ZBTB6	0.206074	0.0277423	1.10124e-13	5	5	5	Skin (not sun exposed suprapubic)
ENSG00000186577	C6orf1	0.1363	0.018731	3.42132e-13	4	4	4	Skin (sun exposed lower leg)
ENSG00000174099	MSRB3	0.0838254	0.0117961	1.19272e-12	12	12	12	Esophagus (gastroesophageal junction)
ENSG00000259828	RP11-63E9.1	0.0461388	0.00665094	4e-12	1	1	1	Placenta
ENSG00000132718	SYT11	0.0650208	0.00942078	5.1328e-12	20	20	20	Whole blood
ENSG00000235217	TSPY26P	0.0576417	0.00836983	5.70439e-12	8	8	8	Cells (EBV transformed lymphocytes)
ENSG00000007866	TEAD3	-0.0249965	0.00365626	8.10783e-12	25	25	24	Cells (transformed fibroblasts)
ENSG00000116584	ARHGEF2	0.045498	0.00667996	9.6843e-12	20	20	20	Esophagus (mucosa)
ENSG00000225422	RBMS1P1	0.111533	0.016411	1.07381e-11	14	14	14	Adipose (visceral omentum)
ENSG00000136689	IL1RN	-0.0566284	0.00848953	2.55137e-11	19	19	19	Colon (transverse)
ENSG00000115129	TP53I3	-0.0402796	0.00613188	5.06902e-11	43	43	43	Esophagus (mucosa)
ENSG00000233425	KRT18P67	-0.0342596	0.00521555	5.07421e-11	2	2	2	Placenta
ENSG00000168769	TET2	-0.0588778	0.00907354	8.64324e-11	6	6	6	Skin (sun exposed lower leg)
ENSG00000083168	KAT6A	0.0785436	0.012153	1.02714e-10	4	4	4	Colon (sigmoid)
ENSG00000160803	UBQLN4	0.109704	0.0169849	1.05487e-10	5	5	5	Nerve (tibial)
ENSG00000163374	YY1AP1	0.150636	0.0235593	1.617e-10	9	9	9	Artery (aorta)
ENSG00000145604	SKP2	0.0381893	0.00598796	1.79787e-10	35	35	35	Cells (transformed fibroblasts)
ENSG00000272374	RP3-329A5.8	-0.136233	0.0214089	1.97375e-10	3	3	3	Nerve (tibial)
ENSG00000101331	CCM2L	-0.0476299	0.00749337	2.06721e-10	31	31	31	Esophagus (mucosa)
ENSG00000204394	VARS	-0.0343256	0.00551313	4.78e-10	1	1	1	Placenta
ENSG00000228903	RASA4CP	0.0499468	0.00803722	5.15083e-10	39	39	38	Brain (cerebellar hemisphere)
ENSG00000139679	LPAR6	-0.0911038	0.0146743	5.35316e-10	10	10	10	Adipose (subcutaneous)
ENSG00000124067	SLC12A4	-0.0570655	0.00925486	7.00401e-10	23	23	23	Heart (atrial appendage)
ENSG00000214754	AC004870.5	-0.0732438	0.0119368	8.46417e-10	18	18	18	Pancreas
ENSG00000271581	XXbac-BPG248L24.12	0.0398088	0.00651487	9.93498e-10	16	16	16	Esophagus (gastroesophageal junction)
ENSG00000127663	KDM4B	-0.0438854	0.00719062	1.04e-09	1	1	1	Placenta
ENSG00000219747	RP1-292B18.1	-0.136867	0.0224372	1.06063e-09	2	2	2	Heart (left ventricle)
ENSG00000169641	LUZP1	-0.0366569	0.00602837	1.19636e-09	33	33	33	Testis
ENSG00000155974	GRIP1	-0.133038	0.0219475	1.34751e-09	4	4	4	Brain (hypothalamus)
ENSG00000076685	NT5C2	0.0357491	0.00591099	1.46735e-09	40	40	40	Testis
ENSG00000180176	TH	-0.0488225	0.00810965	1.74091e-09	16	16	16	Thyroid
ENSG00000270917	RP11-27I1.6	-0.0278186	0.00464697	2.14543e-09	57	57	57	Brain (substantia nigra)
ENSG00000119782	FKBP1B	0.04303	0.00719717	2.24881e-09	5	5	5	Esophagus (mucosa)
ENSG00000183150	GPR19	-0.0875886	0.0146969	2.52749e-09	7	7	7	Lung
ENSG00000185594	SPATA8	0.0277596	0.00467379	2.86009e-09	2	2	2	Placenta
ENSG00000106331	PAX4	0.0226468	0.00381406	2.89e-09	2	2	2	Placenta
ENSG00000169946	ZFPM2	0.0672099	0.0113275	2.96802e-09	7	7	7	Brain (cerebellum)
ENSG00000148842	CNNM2	0.0377769	0.00636988	3.01927e-09	35	35	35	Brain (caudate basal ganglia)
ENSG00000109046	WSB1	-0.0953922	0.0162279	4.14542e-09	5	5	5	Pituitary
ENSG00000167968	DNASE1L2	-0.044434	0.00757568	4.48192e-09	13	13	13	Brain (hypothalamus)
ENSG00000137309	HMGA1	0.0650745	0.0110986	4.53698e-09	18	18	18	Skin (sun exposed lower leg)
ENSG00000198518	HIST1H4E	0.0647979	0.0111046	5.37122e-09	20	20	20	Whole blood
ENSG00000111275	ALDH2	-0.0261246	0.00449569	6.20884e-09	23	23	23	Minor salivary gland
ENSG00000160392	C19orf47	0.0410894	0.00707486	6.32974e-09	27	27	27	Whole blood
ENSG00000101384	JAG1	0.054812	0.00946039	6.87932e-09	18	18	18	Lung
ENSG00000105810	CDK6	-0.0593909	0.010286	7.74385e-09	15	15	15	Testis
ENSG00000158669	AGPAT6	-0.0743686	0.0128921	7.99644e-09	17	17	17	Thyroid
ENSG00000133812	SBF2	-0.0691842	0.0120299	8.87033e-09	18	18	18	Adipose (subcutaneous)
ENSG00000115128	SF3B14	-0.079025	0.0137692	9.5095e-09	25	25	25	Esophagus (mucosa)
ENSG00000176428	VPS37D	0.0532418	0.00927841	9.56635e-09	9	9	9	Adipose (visceral omentum)
ENSG00000170892	TSEN34	-0.0352415	0.00614623	9.81863e-09	28	28	27	Artery (tibial)
ENSG00000156603	MED19	-0.023039	0.00402935	1.07911e-08	45	45	45	Artery (tibial)
ENSG00000069482	GAL	0.0678291	0.0118659	1.08882e-08	17	17	17	Adipose (subcutaneous)
ENSG00000234690	AC073283.4	-0.0420901	0.00736674	1.10654e-08	16	16	16	Brain (cerebellar hemisphere)
ENSG00000071462	WBSCR22	0.0565623	0.00990879	1.14112e-08	10	10	10	Skin (sun exposed lower leg)
ENSG00000101194	SLC17A9	-0.0552089	0.00969017	1.2164e-08	31	31	31	Brain (cerebellar hemisphere)
ENSG00000140451	PIF1	0.0272578	0.00479625	1.3224e-08	36	36	36	Thyroid
ENSG00000204482	LST1	0.055771	0.00982314	1.36667e-08	28	28	28	Esophagus (muscularis)
ENSG00000230911	PPIHP1	-0.0522834	0.00921345	1.38944e-08	36	36	36	Stomach
ENSG00000179562	GCC1	-0.12875	0.0227797	1.58618e-08	4	4	4	Esophagus (mucosa)
ENSG00000151665	PIGF	-0.0511044	0.00905925	1.68939e-08	17	17	17	Esophagus (gastroesophageal junction)
ENSG00000119969	HELLS	0.0372855	0.00661198	1.70957e-08	22	22	22	Thyroid
ENSG00000254636	ARMS2	-0.0204599	0.0036283	1.71059e-08	36	36	36	Testis
ENSG00000237614	AC073257.2	0.049015	0.00870148	1.77155e-08	7	7	7	Testis
ENSG00000213760	ATP6V1G2	-0.0270041	0.00479656	1.8032e-08	37	37	37	Brain (caudate basal ganglia)
ENSG00000102890	ELMO3	-0.0597909	0.0106231	1.81904e-08	10	10	10	Skin (sun exposed lower leg)
ENSG00000240875	LINC00886	-0.0169621	0.00301395	1.82451e-08	46	46	46	Artery (tibial)
ENSG00000172638	EFEMP2	0.0345755	0.0061511	1.89819e-08	28	28	28	Artery (tibial)
ENSG00000196421	LINC00176	-0.0387927	0.0069024	1.90764e-08	26	26	26	Nerve (tibial)
ENSG00000105523	FAM83E	-0.0505071	0.00901461	2.10909e-08	30	30	30	Skin (sun exposed lower leg)
ENSG00000124222	STX16	-0.0854622	0.0152663	2.16714e-08	12	12	12	Testis
ENSG00000176390	CRLF3	-0.0341664	0.00611234	2.27407e-08	15	15	15	Colon (sigmoid)
ENSG00000233610	LINC00462	0.0409017	0.00731987	2.3001e-08	19	19	19	Cells (EBV transformed lymphocytes)
ENSG00000239556	AC004951.5	-0.0406494	0.00727597	2.31295e-08	15	15	14	Esophagus (gastroesophageal junction)
ENSG00000232987	AC051649.6	-0.0304984	0.00546232	2.35846e-08	2	2	2	Placenta
ENSG00000250565	ATP6V1E2	-0.0324951	0.00582178	2.38262e-08	26	26	26	Ovary
ENSG00000153822	KCNJ16	0.0287516	0.00515322	2.41425e-08	46	46	46	Brain (cerebellum)
ENSG00000254719	RP11-351I24.3	0.0203571	0.0036663	2.81618e-08	2	2	2	Placenta
ENSG00000244482	LILRA6	-0.0355319	0.00639974	2.82297e-08	30	30	30	Brain (cortex)
ENSG00000169231	THBS3	-0.0402215	0.00724614	2.84443e-08	36	36	36	Esophagus (muscularis)
ENSG00000119185	ITGB1BP1	-0.0492532	0.00891714	3.3244e-08	30	30	30	Testis
ENSG00000160796	NBEAL2	0.0475198	0.00860665	3.36534e-08	32	32	32	Brain (cerebellar hemisphere)
ENSG00000152932	RAB3C	-0.0450937	0.00820289	3.85654e-08	70	70	70	Pituitary
ENSG00000137337	MDC1	-0.0342497	0.00626135	4.5e-08	1	1	1	Placenta
ENSG00000258359	PCNPP1	-0.0696949	0.0127498	4.59419e-08	4	4	4	Brain (cerebellum)
ENSG00000111790	FGFR1OP2	-0.0337049	0.00616702	4.62e-08	1	1	1	Placenta
ENSG00000119402	FBXW2	-0.117912	0.0216124	4.87657e-08	7	7	7	Artery (tibial)
ENSG00000135740	SLC9A5	-0.0691793	0.0126816	4.89525e-08	8	8	8	Lung
ENSG00000138650	PCDH10	-0.0595336	0.0109175	4.95143e-08	14	14	14	Cells (transformed fibroblasts)
ENSG00000103064	SLC7A6	0.0817768	0.0149999	4.98531e-08	12	12	12	Brain (nucleus accumbens basal ganglia)
ENSG00000173715	C11orf80	-0.0440631	0.00809138	5.16052e-08	14	14	14	Brain (spinal cord cervical C1)
ENSG00000165338	HECTD2	0.0588364	0.0108072	5.20477e-08	15	15	15	Brain (cerebellum)
ENSG00000100138	NHP2L1	-0.103532	0.0190583	5.56e-08	1	1	1	Esophagus (muscularis)
ENSG00000136156	ITM2B	0.28509	0.0524955	5.61173e-08	3	3	3	Thyroid
ENSG00000119403	PHF19	0.0406925	0.007496	5.68099e-08	20	20	20	Esophagus (muscularis)
ENSG00000267848	AL118506.1	0.108178	0.0199414	5.80168e-08	19	19	19	Artery (tibial)
ENSG00000122378	FAM213A	-0.0319528	0.00589052	5.81373e-08	27	27	27	Brain (frontal cortex)
ENSG00000172922	RNASEH2C	0.0409877	0.0075613	5.9357e-08	14	14	14	Brain (hippocampus)
ENSG00000260903	XKR7	0.0550664	0.0101644	6.04098e-08	10	10	10	Brain (cerebellum)
ENSG00000105223	PLD3	-0.133418	0.0246339	6.0936e-08	6	6	6	Testis
ENSG00000166272	WBP1L	-0.0926092	0.017109	6.20082e-08	4	4	4	Colon (transverse)
ENSG00000248458	AL139147.1	0.0752375	0.013906	6.28679e-08	13	13	13	Artery (coronary)
ENSG00000106070	GRB10	-0.0185232	0.00342481	6.35444e-08	76	76	76	Testis
ENSG00000111371	SLC38A1	0.0394232	0.00729862	6.60999e-08	1	1	1	Placenta
ENSG00000224683	RPL36AP29	-0.0464275	0.00860445	6.82354e-08	13	13	13	Brain (cortex)
ENSG00000114127	XRN1	0.0659979	0.0122476	7.09915e-08	23	23	23	Esophagus (muscularis)
ENSG00000101336	HCK	-0.0226438	0.00420297	7.14144e-08	37	37	37	Brain (spinal cord cervical C1)
ENSG00000213561	RP11-386I14.2	0.0573762	0.0106548	7.2437e-08	7	7	7	Pancreas
ENSG00000119723	COQ6	-0.0551033	0.0102569	7.77223e-08	15	15	15	Adipose (visceral omentum)
ENSG00000184924	PTRHD1	0.071906	0.0133861	7.79986e-08	22	22	22	Lung
ENSG00000127920	GNG11	0.0461462	0.00859865	8.01999e-08	1	1	1	Placenta
ENSG00000103671	TRIP4	-0.0502728	0.00938132	8.37681e-08	25	25	25	Whole blood
ENSG00000105219	CNTD2	0.123655	0.0230867	8.50367e-08	7	7	7	Thyroid
ENSG00000184381	PLA2G6	0.0362397	0.00678945	9.41599e-08	33	33	33	Artery (tibial)
ENSG00000124678	TCP11	-0.080923	0.0151641	9.47567e-08	4	4	4	Stomach
ENSG00000204947	ZNF425	-0.0490426	0.00920689	9.99999e-08	1	1	1	Placenta
ENSG00000109846	CRYAB	-0.0443178	0.00832754	1.02725e-07	20	20	20	Skin (sun exposed lower leg)
ENSG00000184281	TSSC4	-0.0166914	0.00313765	1.0393e-07	70	70	70	Uterus
ENSG00000254470	AP5B1	0.0285546	0.00538214	1.12399e-07	28	28	28	Brain (hypothalamus)
ENSG00000103067	ESRP2	-0.0496278	0.00937183	1.18743e-07	29	29	29	Skin (not sun exposed suprapubic)
ENSG00000226266	AC009961.3	0.0507008	0.00957934	1.20505e-07	14	14	14	Heart (atrial appendage)
ENSG00000103546	SLC6A2	0.0251054	0.00475031	1.25699e-07	23	23	23	Testis
ENSG00000169756	LIMS1	-0.0539917	0.0102162	1.25782e-07	12	12	12	Heart (atrial appendage)
ENSG00000117394	SLC2A1	-0.0924065	0.0174891	1.26633e-07	6	6	6	Heart (left ventricle)
ENSG00000107338	SHB	-0.0235697	0.00446333	1.28656e-07	28	28	28	Testis
ENSG00000197846	HIST1H2BF	0.111212	0.0210831	1.3281e-07	2	2	2	Thyroid
ENSG00000127445	PIN1	-0.107974	0.0205129	1.41169e-07	8	8	8	Heart (atrial appendage)
ENSG00000088305	DNMT3B	0.0307163	0.0058482	1.50238e-07	34	34	34	Testis
ENSG00000107862	GBF1	-0.102057	0.019435	1.51102e-07	4	4	4	Heart (atrial appendage)
ENSG00000162616	DNAJB4	-0.0468707	0.00892667	1.51576e-07	23	23	23	Esophagus (muscularis)
ENSG00000198900	TOP1	-0.0194163	0.00369826	1.51997e-07	59	59	59	Brain (amygdala)
ENSG00000204301	NOTCH4	-0.0164782	0.00314053	1.54621e-07	65	65	65	Whole blood
ENSG00000084676	NCOA1	0.0714455	0.0136357	1.60942e-07	12	12	12	Muscle (skeletal)
ENSG00000169683	LRRC45	0.0220878	0.00421634	1.61777e-07	48	48	48	Esophagus (gastroesophageal junction)
ENSG00000224707	E2F3-IT1	0.0332686	0.00635796	1.67147e-07	2	2	2	Placenta
ENSG00000197114	ZGPAT	-0.0585448	0.0111964	1.70534e-07	25	25	25	Thyroid
ENSG00000160801	PTH1R	0.0474576	0.00908445	1.75051e-07	32	32	32	Adipose (visceral omentum)
ENSG00000167264	DUS2	-0.035221	0.00674972	1.80732e-07	26	26	26	Cells (transformed fibroblasts)
ENSG00000175334	BANF1	-0.0257113	0.00492978	1.83308e-07	60	60	60	Artery (tibial)
ENSG00000161896	IP6K3	-0.0168995	0.00324202	1.86155e-07	29	29	29	Pancreas
ENSG00000205578	POM121B	-0.0294111	0.00564587	1.89534e-07	53	53	52	Nerve (tibial)

## Sheet: Supplemental Table 4
Supplementary Table S4: Genes Where Expression Was Significantly Associated with Birthweight in Placental Tissue
Gene	Gene name	Beta (Standard deviations [SD] of birthweight per SD of gene expression)	Standard error	P-value	Number of SNPs in model	Number of SNPs in covariance matrix	Number of SNPs used	Significant in other tissues	Other Tissues Significant In	Previously Linked to Birthweight
ENSG00000241749	RPSAP52	0.114509	0.00824521	7.49001e-44	1	1	1	No		No
ENSG00000173175	ADCY5	-0.0865844	0.00645088	4.48754e-41	2	2	2	Yes	Artery (tibial), colon (sigmoid, transverse), esophagus (muscularis), lung, muscle (skeletal), and thyroid	Yes
ENSG00000149948	HMGA2	0.0436277	0.00536671	4.31669e-16	2	2	2	Yes	Nerve (tibial), transformed fibroblasts (cells)	Yes
ENSG00000215529	EFCAB8	-0.0643784	0.00824005	5.59e-15	1	1	1	Yes	Esophagus (muscularis), testis	No
ENSG00000239697	TNFSF12	-0.0433131	0.00558293	8.61847e-15	2	2	2	Yes	Whole blood	Yes
ENSG00000259828	RP11-63E9.1	0.0461388	0.00665094	4e-12	1	1	1	No		No
ENSG00000233425	KRT18P67	-0.0342596	0.00521555	5.07421e-11	2	2	2	No		No
ENSG00000204394	VARS	-0.0343256	0.00551313	4.78e-10	1	1	1	No		No
ENSG00000127663	KDM4B	-0.0438854	0.00719062	1.04e-09	1	1	1	No		No
ENSG00000185594	SPATA8	0.0277596	0.00467379	2.86009e-09	2	2	2	No		No
ENSG00000106331	PAX4	0.0226468	0.00381406	2.89e-09	2	2	2	No		No
ENSG00000107679	PLEKHA1	-0.0108777	0.00188844	8.40362e-09	8	8	8	Yes	Adipose (subcutaneous, visceral omentum), artery (aorta, tibial), breast (mammary tissue), lung, nerve (tibial), ovary, thyroid	Yes
ENSG00000115419	GLS	0.0223423	0.0039149	1.15e-08	1	1	1	Yes	Adipose (subcutaneous), breast (mammary tissue), colon (sigmoid), esophagus (gastroesophageal junction, mucosa, muscularis), heart (left ventricle), muscle (skeletal), nerve (tibial), stomach, testis	No
ENSG00000170291	ELP5	0.0228712	0.00401468	1.22004e-08	3	3	3	Yes	Adipose (subcutaneous, visceral omentum), Adrenal gland, artery (aorta, coronary, tibial), breast (mammary tissue), colon (sigmoid, transverse), esophagus (gastroesophageal junction, mucosa, muscularis), heart (atrial appendage, left ventricle), lung, muscle (skeletal), nerve (tibial), skin (not sun exposed suprapubic, sun exposed lower leg), stomach, testis, transformed fibroblasts (cells), whol…	No
ENSG00000232987	AC051649.6	-0.0304984	0.00546232	2.35846e-08	2	2	2	No		No
ENSG00000254719	RP11-351I24.3	0.0203571	0.0036663	2.81618e-08	2	2	2	No		No
ENSG00000182511	FES	0.0261166	0.00471216	2.98401e-08	3	3	3	Yes	Adipose (subcutaneous, visceral omentum), artery (aorta, tibial), lung, nerve (tibial), pancreas, skin (not sun exposed suprapubic, sun exposed lower leg), thyroid, transformed fibroblast (cells), whole blood	Yes
ENSG00000137337	MDC1	-0.0342497	0.00626135	4.5e-08	1	1	1	No		No
ENSG00000111790	FGFR1OP2	-0.0337049	0.00616702	4.62e-08	1	1	1	No		No
ENSG00000111371	SLC38A1	0.0394232	0.00729862	6.60999e-08	1	1	1	No		Yes
ENSG00000127920	GNG11	0.0461462	0.00859865	8.01999e-08	1	1	1	No		No
ENSG00000204947	ZNF425	-0.0490426	0.00920689	9.99999e-08	1	1	1	No		No
ENSG00000224707	E2F3-IT1	0.0332686	0.00635796	1.67147e-07	2	2	2	No		No
ENSG00000156502	SUPV3L1	-0.0366046	0.00699968	1.7e-07	1	1	1	Yes	Esophagus (mucosa), whole blood	No

## Sheet: Supplemental Table 5
Supplementary Table S5: Results for All Genetically Predicted Gene Expression and Adult Body Mass Index Association Analyses
Gene	Gene name	Beta (kg/m² per SD of gene expression)	Standard error	P-value	Number of SNPs in model	Number of SNPs in covariance matrix	Number of SNPs used	Tissue
ENSG00000138092	CENPO	0.137597	0.00756326	5.87997e-74	23	23	23	Adipose (subcutaneous)
ENSG00000138031	ADCY3	0.0705953	0.00412082	8.65971e-66	38	38	35	Adipose (subcutaneous)
ENSG00000251417	RP11-1348G14.4	-0.060641	0.00385757	1.10313e-55	35	35	27	Adipose (subcutaneous)
ENSG00000172247	C1QTNF4	-0.0341573	0.00219257	1.01698e-54	12	12	10	Adipose (subcutaneous)
ENSG00000205609	EIF3CL	0.251229	0.0163668	3.5471e-53	23	23	18	Adipose (subcutaneous)
ENSG00000259982	CDC37P1	0.0671127	0.00439467	1.18653e-52	14	14	10	Adipose (subcutaneous)
ENSG00000271623	RP11-435I10.5	-0.127077	0.00852517	3.0105e-50	3	3	3	Adipose (subcutaneous)
ENSG00000197165	SULT1A2	0.0445692	0.00314624	1.49091e-45	36	36	22	Adipose (subcutaneous)
ENSG00000233232	NPIPB7	-0.173713	0.0122929	2.44224e-45	11	11	6	Adipose (subcutaneous)
ENSG00000124562	SNRPC	-0.0600313	0.00432058	6.86032e-44	48	48	38	Adipose (subcutaneous)
ENSG00000178952	TUFM	0.0496004	0.00357966	1.16728e-43	35	35	30	Adipose (subcutaneous)
ENSG00000270424	RP11-1348G14.6	0.125428	0.00905749	1.30908e-43	21	21	17	Adipose (subcutaneous)
ENSG00000184110	EIF3C	0.0782217	0.00567988	3.77149e-43	28	28	16	Adipose (subcutaneous)
ENSG00000178188	SH2B1	-0.0758075	0.00562502	2.14067e-41	26	26	21	Adipose (subcutaneous)
ENSG00000165915	SLC39A13	0.14212	0.0106279	8.77321e-41	13	13	12	Adipose (subcutaneous)
ENSG00000065060	UHRF1BP1	0.032092	0.00240404	1.19748e-40	81	81	59	Adipose (subcutaneous)
ENSG00000004534	RBM6	-0.0353771	0.00265426	1.5819e-40	47	47	35	Adipose (subcutaneous)
ENSG00000196502	SULT1A1	-0.0811609	0.00631041	7.41997e-38	27	27	14	Adipose (subcutaneous)
ENSG00000127957	PMS2P3	-0.0832541	0.00659746	1.6567e-36	11	11	8	Adipose (subcutaneous)
ENSG00000170092	AC018720.10	0.0567126	0.00461603	1.07675e-34	7	7	5	Adipose (subcutaneous)
ENSG00000169592	INO80E	-0.0601042	0.00490401	1.55747e-34	24	24	15	Adipose (subcutaneous)
ENSG00000162613	FUBP1	-0.0760016	0.00625801	6.1215e-34	26	26	24	Adipose (subcutaneous)
ENSG00000168488	ATXN2L	-0.0885182	0.00737826	3.67638e-33	25	25	22	Adipose (subcutaneous)
ENSG00000135213	POM121C	-0.127461	0.0106627	6.19693e-33	22	22	14	Adipose (subcutaneous)
ENSG00000163431	LMOD1	-0.0404316	0.00339997	1.30615e-32	16	16	15	Adipose (subcutaneous)
ENSG00000188779	SKOR1	0.0381556	0.00329637	5.51446e-31	19	19	18	Adipose (subcutaneous)
ENSG00000001617	SEMA3F	-0.0880542	0.00761466	6.28805e-31	21	21	14	Adipose (subcutaneous)
ENSG00000169203	RP11-231C14.4	0.0418393	0.0036422	1.5269e-30	49	49	31	Adipose (subcutaneous)
ENSG00000141458	NPC1	-0.0381752	0.00334093	3.08228e-30	22	22	17	Adipose (subcutaneous)
ENSG00000205583	STAG3L1	-0.0441654	0.00387445	4.22326e-30	37	37	27	Adipose (subcutaneous)
ENSG00000149084	HSD17B12	-0.0206773	0.00190362	1.74617e-27	81	81	70	Adipose (subcutaneous)
ENSG00000157322	CLEC18A	-0.0268355	0.00248861	4.12571e-27	27	27	21	Adipose (subcutaneous)
ENSG00000152359	POC5	-0.0407739	0.00382699	1.66504e-26	11	11	11	Adipose (subcutaneous)
ENSG00000033030	ZCCHC8	0.227407	0.0214018	2.26568e-26	15	15	9	Adipose (subcutaneous)
ENSG00000090238	YPEL3	0.0362836	0.00345127	7.51698e-26	24	24	15	Adipose (subcutaneous)
ENSG00000137764	MAP2K5	0.0314988	0.00299711	7.79221e-26	9	9	9	Adipose (subcutaneous)
ENSG00000223496	EXOSC6	-0.051823	0.00494728	1.12477e-25	16	16	11	Adipose (subcutaneous)
ENSG00000134575	ACP2	0.0485063	0.00465371	1.94402e-25	32	32	31	Adipose (subcutaneous)
ENSG00000183336	BOLA2	-0.162141	0.0156021	2.68937e-25	10	10	6	Adipose (subcutaneous)
ENSG00000141452	C18orf8	-0.0455868	0.00448845	3.10099e-24	33	33	24	Adipose (subcutaneous)
ENSG00000243477	NAT6	0.0940477	0.00934128	7.65483e-24	25	25	11	Adipose (subcutaneous)
ENSG00000102879	CORO1A	-0.157164	0.0156943	1.32176e-23	7	7	3	Adipose (subcutaneous)
ENSG00000103550	KNOP1	-0.0206741	0.0020649	1.34778e-23	74	74	56	Adipose (subcutaneous)
ENSG00000005955	GGNBP2	-0.0457761	0.0047485	5.41212e-22	37	37	32	Adipose (subcutaneous)
ENSG00000103510	KAT8	0.0311163	0.00332832	8.85319e-21	20	20	15	Adipose (subcutaneous)
ENSG00000175161	CADM2	0.0366047	0.00395494	2.13338e-20	94	94	90	Adipose (subcutaneous)
ENSG00000149922	TBX6	0.0525513	0.00568256	2.29089e-20	33	33	19	Adipose (subcutaneous)
ENSG00000122008	POLK	-0.0870235	0.00950387	5.35389e-20	15	15	7	Adipose (subcutaneous)
ENSG00000141140	MYO19	0.0496245	0.00546807	1.13345e-19	24	24	17	Adipose (subcutaneous)
ENSG00000261556	RP11-296I10.6	-0.0639869	0.00712961	2.83813e-19	10	10	2	Adipose (subcutaneous)
ENSG00000075413	MARK3	-0.054608	0.00612793	5.04309e-19	13	13	13	Adipose (subcutaneous)
ENSG00000183604	RP11-347C12.2	-0.0526941	0.00602137	2.11141e-18	13	13	8	Adipose (subcutaneous)
ENSG00000213277	MARCKSL1P1	0.0588186	0.00677437	3.87108e-18	20	20	12	Adipose (subcutaneous)
ENSG00000254527	ENPP7P12	0.078674	0.00913258	7.01584e-18	28	28	17	Adipose (subcutaneous)
ENSG00000178809	TRIM73	-0.0385801	0.00451078	1.2007e-17	15	15	8	Adipose (subcutaneous)
ENSG00000130779	CLIP1	0.103492	0.0122408	2.79736e-17	15	15	8	Adipose (subcutaneous)
ENSG00000269954	RP11-148O21.6	-0.141443	0.0167744	3.39592e-17	9	9	4	Adipose (subcutaneous)
ENSG00000170703	TTLL6	-0.0594568	0.0070723	4.20645e-17	21	21	18	Adipose (subcutaneous)
ENSG00000078142	PIK3C3	-0.0523071	0.00630465	1.07142e-16	40	40	34	Adipose (subcutaneous)
ENSG00000188976	NOC2L	-0.112224	0.013586	1.45344e-16	23	23	9	Adipose (subcutaneous)
ENSG00000183638	RP1L1	0.0496284	0.00607217	3.00588e-16	9	9	8	Adipose (subcutaneous)
ENSG00000112530	PACRG	-0.0375303	0.00459664	3.22207e-16	14	14	14	Adipose (subcutaneous)
ENSG00000165916	PSMC3	0.0352538	0.00434542	4.94342e-16	32	32	29	Adipose (subcutaneous)
ENSG00000255122	RP11-303G3.6	0.0878656	0.0108436	5.36161e-16	19	19	16	Adipose (subcutaneous)
ENSG00000035403	VCL	-0.0472425	0.00588877	1.03637e-15	55	55	48	Adipose (subcutaneous)
ENSG00000175426	PCSK1	-0.0553896	0.00690669	1.06003e-15	24	24	19	Adipose (subcutaneous)
ENSG00000233609	RP11-62H7.2	0.0325411	0.0041201	2.83092e-15	43	43	35	Adipose (subcutaneous)
ENSG00000164068	RNF123	0.304135	0.0386166	3.38666e-15	38	38	9	Adipose (subcutaneous)
ENSG00000247400	DNAJC3-AS1	-0.0625474	0.008033	6.89965e-15	9	9	9	Adipose (subcutaneous)
ENSG00000122025	FLT3	0.0803835	0.0105306	2.28769e-14	12	12	11	Adipose (subcutaneous)
ENSG00000114446	IFT57	-0.127305	0.0166871	2.36657e-14	10	10	9	Adipose (subcutaneous)
ENSG00000148346	LCN2	0.0809741	0.010654	2.95387e-14	7	7	6	Adipose (subcutaneous)
ENSG00000152219	ARL14EP	-0.0422909	0.00556672	3.02855e-14	29	29	27	Adipose (subcutaneous)
ENSG00000232561	GTF2IP1	-0.0421171	0.00557792	4.32947e-14	9	9	7	Adipose (subcutaneous)
ENSG00000164062	APEH	-0.0545353	0.00722724	4.49515e-14	20	20	14	Adipose (subcutaneous)
ENSG00000242607	RPS3AP34	0.0640427	0.00849355	4.69397e-14	24	24	21	Adipose (subcutaneous)
ENSG00000172543	CTSW	-0.035948	0.00477575	5.18463e-14	12	12	8	Adipose (subcutaneous)
ENSG00000206538	VGLL3	-0.0416186	0.00554098	5.86537e-14	63	63	55	Adipose (subcutaneous)
ENSG00000053900	ANAPC4	0.0145672	0.00194959	7.90446e-14	39	39	37	Adipose (subcutaneous)
ENSG00000035115	SH3YL1	-0.0346728	0.00464185	8.04344e-14	29	29	25	Adipose (subcutaneous)
ENSG00000239557	RP11-168J18.6	0.0473056	0.00633877	8.46441e-14	27	27	23	Adipose (subcutaneous)
ENSG00000119242	CCDC92	0.0269605	0.00365099	1.53124e-13	26	26	24	Adipose (subcutaneous)
ENSG00000256269	HMBS	0.0249864	0.00338719	1.62202e-13	11	11	9	Adipose (subcutaneous)
ENSG00000198892	SHISA4	-0.042444	0.00576498	1.80647e-13	11	11	9	Adipose (subcutaneous)
ENSG00000174953	DHX36	-0.0642315	0.00872461	1.8103e-13	24	24	20	Adipose (subcutaneous)
ENSG00000244754	N4BP2L2	-0.0394601	0.00539642	2.6265e-13	22	22	20	Adipose (subcutaneous)
ENSG00000245719	RP11-34F13.2	0.0347759	0.00475626	2.63962e-13	12	12	10	Adipose (subcutaneous)
ENSG00000172803	SNX32	0.0344084	0.00470779	2.69497e-13	19	19	16	Adipose (subcutaneous)
ENSG00000117601	SERPINC1	0.0453406	0.0062192	3.08992e-13	43	43	29	Adipose (subcutaneous)
ENSG00000196821	C6orf106	0.0344646	0.00473088	3.21602e-13	50	50	46	Adipose (subcutaneous)
ENSG00000244219	GS1-259H13.2	0.0657743	0.00905204	3.69617e-13	13	13	9	Adipose (subcutaneous)
ENSG00000179195	ZNF664	0.0492862	0.0067868	3.81237e-13	10	10	9	Adipose (subcutaneous)
ENSG00000160828	STAG3L2	-0.0234843	0.0032411	4.299e-13	39	39	26	Adipose (subcutaneous)
ENSG00000259347	RP11-798K3.2	0.0303587	0.00419137	4.38391e-13	68	68	64	Adipose (subcutaneous)
ENSG00000242193	RP11-568K15.1	-0.0305615	0.00422654	4.79916e-13	28	28	23	Adipose (subcutaneous)
ENSG00000271751	RP11-110I1.14	-0.0709766	0.0098167	4.8233e-13	15	15	11	Adipose (subcutaneous)
ENSG00000173540	GMPPB	0.0881488	0.0121964	4.92071e-13	14	14	12	Adipose (subcutaneous)
ENSG00000103051	COG4	-0.0359592	0.00497889	5.11018e-13	11	11	9	Adipose (subcutaneous)
ENSG00000160685	ZBTB7B	-0.13329	0.0185548	6.79193e-13	5	5	4	Adipose (subcutaneous)
ENSG00000273281	RP11-339B21.14	-0.051301	0.00719268	9.86413e-13	8	8	8	Adipose (subcutaneous)
ENSG00000103599	IQCH	0.0452428	0.00634718	1.0182e-12	25	25	20	Adipose (subcutaneous)
ENSG00000244515	KRT18P34	-0.0276719	0.00388966	1.12554e-12	22	22	20	Adipose (subcutaneous)
ENSG00000188211	NCR3LG1	0.0612255	0.00863916	1.37082e-12	4	4	4	Adipose (subcutaneous)
ENSG00000126215	XRCC3	0.0621805	0.00880182	1.61193e-12	8	8	6	Adipose (subcutaneous)
ENSG00000175806	MSRA	-0.0585399	0.00830024	1.75355e-12	14	14	14	Adipose (subcutaneous)
ENSG00000251288	RP11-10L12.2	0.043329	0.00616826	2.14818e-12	28	28	20	Adipose (subcutaneous)
ENSG00000173295	FAM86B3P	0.0706968	0.0100795	2.31715e-12	20	20	15	Adipose (subcutaneous)
ENSG00000115561	CHMP3	-0.0354535	0.00506911	2.671e-12	30	30	24	Adipose (subcutaneous)
ENSG00000103351	CLUAP1	0.0195425	0.00280236	3.08901e-12	17	17	14	Adipose (subcutaneous)
ENSG00000130520	LSM4	0.0293179	0.00420742	3.2115e-12	32	32	21	Adipose (subcutaneous)
ENSG00000255046	RP11-297N6.4	-0.0457316	0.00656787	3.33288e-12	19	19	19	Adipose (subcutaneous)
ENSG00000136573	BLK	-0.0864707	0.0124282	3.46128e-12	12	12	9	Adipose (subcutaneous)
ENSG00000158517	NCF1	0.218799	0.0314901	3.69999e-12	3	3	1	Adipose (subcutaneous)
ENSG00000055955	ITIH4	0.0282391	0.0040659	3.77548e-12	9	9	8	Adipose (subcutaneous)
ENSG00000129048	ACKR4	0.0790609	0.0114113	4.2595e-12	20	20	16	Adipose (subcutaneous)
ENSG00000167395	ZNF646	0.202161	0.0291965	4.3854e-12	7	7	2	Adipose (subcutaneous)
ENSG00000224997	AL049840.1	-0.0153337	0.00223299	6.56207e-12	78	78	48	Adipose (subcutaneous)
ENSG00000272462	U91328.19	0.0123192	0.00179641	6.99931e-12	20	20	18	Adipose (subcutaneous)
ENSG00000265055	AC145343.2	0.138081	0.0202314	8.78699e-12	6	6	2	Adipose (subcutaneous)
ENSG00000164944	KIAA1429	0.0829799	0.0121835	9.70198e-12	13	13	11	Adipose (subcutaneous)
ENSG00000267352	SH3GL1P3	0.293551	0.0432953	1.2e-11	5	5	1	Adipose (subcutaneous)
ENSG00000115137	DNAJC27	0.0532873	0.0078656	1.24647e-11	28	28	24	Adipose (subcutaneous)
ENSG00000172500	FIBP	0.108988	0.0161438	1.46745e-11	18	18	12	Adipose (subcutaneous)
ENSG00000197728	RPS26	-0.0145503	0.00215598	1.4909e-11	28	28	18	Adipose (subcutaneous)
ENSG00000186792	HYAL3	-0.0260102	0.00385622	1.53014e-11	16	16	8	Adipose (subcutaneous)
ENSG00000170425	ADORA2B	-0.0214628	0.00318444	1.58512e-11	20	20	13	Adipose (subcutaneous)
ENSG00000110881	ASIC1	-0.0555155	0.00825	1.70649e-11	27	27	19	Adipose (subcutaneous)
ENSG00000119878	CRIPT	-0.0189125	0.00281225	1.75535e-11	51	51	47	Adipose (subcutaneous)
ENSG00000102908	NFAT5	0.0569628	0.00848844	1.93775e-11	14	14	11	Adipose (subcutaneous)
ENSG00000198909	MAP3K3	-0.141272	0.0212547	2.99938e-11	5	5	2	Adipose (subcutaneous)
ENSG00000260911	RP11-196G11.2	0.0345448	0.0051998	3.06351e-11	25	25	15	Adipose (subcutaneous)
ENSG00000126602	TRAP1	0.0125821	0.00189953	3.50093e-11	48	48	35	Adipose (subcutaneous)
ENSG00000115556	PLCD4	-0.114002	0.0172853	4.2437e-11	9	9	8	Adipose (subcutaneous)
ENSG00000123411	IKZF4	-0.138304	0.0210682	5.2181e-11	7	7	4	Adipose (subcutaneous)
ENSG00000213699	SLC35F6	0.0506438	0.00773384	5.81796e-11	20	20	16	Adipose (subcutaneous)
ENSG00000171056	SOX7	0.0706538	0.0108394	7.11497e-11	13	13	13	Adipose (subcutaneous)
ENSG00000134490	TMEM241	-0.0483883	0.00743374	7.5507e-11	9	9	7	Adipose (subcutaneous)
ENSG00000167118	URM1	-0.028558	0.00438849	7.64226e-11	12	12	10	Adipose (subcutaneous)
ENSG00000198646	NCOA6	-0.067883	0.0104699	8.95521e-11	20	20	18	Adipose (subcutaneous)
ENSG00000114790	ARHGEF26	0.0294095	0.00454528	9.77837e-11	16	16	16	Adipose (subcutaneous)
ENSG00000238290	RP11-431K24.1	-0.0571021	0.00882801	9.91253e-11	10	10	10	Adipose (subcutaneous)
ENSG00000162944	RFTN2	-0.0640161	0.00990494	1.02617e-10	21	21	19	Adipose (subcutaneous)
ENSG00000185022	MAFF	-0.0331659	0.0051339	1.04585e-10	49	49	36	Adipose (subcutaneous)
ENSG00000119509	INVS	0.0261743	0.00405793	1.11723e-10	37	37	29	Adipose (subcutaneous)
ENSG00000069482	GAL	0.0551187	0.00854549	1.11829e-10	17	17	13	Adipose (subcutaneous)
ENSG00000158865	SLC5A11	-0.0125086	0.0019423	1.19399e-10	15	15	15	Adipose (subcutaneous)
ENSG00000269963	RP11-73M18.9	-0.0185935	0.00289756	1.39044e-10	18	18	16	Adipose (subcutaneous)
ENSG00000135913	USP37	0.0332898	0.00520066	1.54294e-10	24	24	21	Adipose (subcutaneous)
ENSG00000117569	PTBP2	0.0469768	0.00734987	1.64257e-10	30	30	22	Adipose (subcutaneous)
ENSG00000129197	RPAIN	-0.0350337	0.0054949	1.82161e-10	20	20	17	Adipose (subcutaneous)
ENSG00000230069	LRRC37A15P	0.0265839	0.00417719	1.96501e-10	11	11	11	Adipose (subcutaneous)
ENSG00000167191	GPRC5B	0.060191	0.00946798	2.05294e-10	23	23	17	Adipose (subcutaneous)
ENSG00000164924	YWHAZ	-0.0370041	0.00582086	2.0551e-10	50	50	38	Adipose (subcutaneous)
ENSG00000126214	KLC1	0.0395139	0.00622173	2.13992e-10	36	36	27	Adipose (subcutaneous)
ENSG00000111237	VPS29	0.0555714	0.00875124	2.15162e-10	7	7	7	Adipose (subcutaneous)
ENSG00000138111	TMEM180	0.0179345	0.00282659	2.22524e-10	40	40	32	Adipose (subcutaneous)
ENSG00000198890	PRMT6	-0.0257503	0.00405875	2.23292e-10	27	27	25	Adipose (subcutaneous)
ENSG00000072736	NFATC3	-0.0549143	0.00866122	2.29383e-10	16	16	13	Adipose (subcutaneous)
ENSG00000011295	TTC19	0.0347612	0.00550107	2.63283e-10	20	20	16	Adipose (subcutaneous)
ENSG00000261056	RP11-454F8.2	0.0400626	0.00636064	3.00525e-10	42	42	38	Adipose (subcutaneous)
ENSG00000113441	LNPEP	0.0683963	0.0108765	3.20659e-10	17	17	15	Adipose (subcutaneous)
ENSG00000064995	TAF11	-0.0294288	0.00468334	3.30566e-10	39	39	33	Adipose (subcutaneous)
ENSG00000162877	PM20D1	0.0152545	0.00243098	3.49604e-10	8	8	8	Adipose (subcutaneous)
ENSG00000250067	YJEFN3	0.0315031	0.00504674	4.31238e-10	57	57	42	Adipose (subcutaneous)
ENSG00000178226	PRSS36	-0.0441998	0.00708616	4.44674e-10	10	10	5	Adipose (subcutaneous)
ENSG00000183527	PSMG1	0.0194034	0.00311961	4.97735e-10	50	50	40	Adipose (subcutaneous)
ENSG00000255455	RP11-890B15.3	-0.0264003	0.0042494	5.20777e-10	10	10	8	Adipose (subcutaneous)
ENSG00000248971	KRT8P46	0.0303084	0.00488244	5.37904e-10	28	28	26	Adipose (subcutaneous)
ENSG00000250091	DNAH10OS	0.030582	0.00493366	5.69533e-10	22	22	19	Adipose (subcutaneous)
ENSG00000132563	REEP2	-0.0382442	0.00617703	5.96494e-10	21	21	19	Adipose (subcutaneous)
ENSG00000148843	PDCD11	-0.0661718	0.0107012	6.26646e-10	22	22	16	Adipose (subcutaneous)
ENSG00000140465	CYP1A1	-0.0826227	0.013367	6.36666e-10	17	17	10	Adipose (subcutaneous)
ENSG00000176155	CCDC57	-0.0228357	0.00369498	6.40225e-10	36	36	27	Adipose (subcutaneous)
ENSG00000117523	PRRC2C	0.0356449	0.00577389	6.68095e-10	32	32	30	Adipose (subcutaneous)
ENSG00000118900	UBN1	-0.0282384	0.00457541	6.75288e-10	41	41	30	Adipose (subcutaneous)
ENSG00000171103	TRMT61B	0.019106	0.00310149	7.26204e-10	26	26	21	Adipose (subcutaneous)
ENSG00000071967	CYBRD1	0.0128282	0.00208744	7.97636e-10	78	78	59	Adipose (subcutaneous)
ENSG00000204351	SKIV2L	-0.342473	0.0558101	8.44139e-10	51	51	8	Adipose (subcutaneous)
ENSG00000138380	CARF	0.0241276	0.00394143	9.26782e-10	21	21	21	Adipose (subcutaneous)
ENSG00000233081	RP11-440G5.2	-0.0467372	0.00763753	9.39186e-10	12	12	9	Adipose (subcutaneous)
ENSG00000091844	RGS17	-0.0649937	0.0106308	9.73466e-10	13	13	11	Adipose (subcutaneous)
ENSG00000079841	RIMS1	-0.0280434	0.00458881	9.88472e-10	83	83	72	Adipose (subcutaneous)
ENSG00000204356	NELFE	0.0426963	0.00699975	1.06277e-09	26	26	6	Adipose (subcutaneous)
ENSG00000115290	GRB14	-0.026688	0.00438107	1.1174e-09	28	28	28	Adipose (subcutaneous)
ENSG00000253641	RP11-981G7.2	0.0332456	0.00547553	1.26591e-09	21	21	21	Adipose (subcutaneous)
ENSG00000242435	UPK3BP1	0.0266262	0.00438701	1.28459e-09	26	26	19	Adipose (subcutaneous)
ENSG00000270692	RP11-89F17.5	0.0558358	0.00921296	1.35639e-09	24	24	15	Adipose (subcutaneous)
ENSG00000183682	BMP8A	0.121017	0.0199695	1.36044e-09	12	12	8	Adipose (subcutaneous)
ENSG00000177595	PIDD	0.0268078	0.00444007	1.56336e-09	8	8	4	Adipose (subcutaneous)
ENSG00000136930	PSMB7	-0.0469226	0.00779581	1.75553e-09	18	18	11	Adipose (subcutaneous)
ENSG00000102886	GDPD3	-0.036338	0.00604391	1.82885e-09	38	38	23	Adipose (subcutaneous)
ENSG00000166166	TRMT61A	-0.0317207	0.00528235	1.91281e-09	23	23	19	Adipose (subcutaneous)
ENSG00000102572	STK24	-0.0246343	0.00410645	1.98628e-09	36	36	33	Adipose (subcutaneous)
ENSG00000164989	CCDC171	-0.0323451	0.00539699	2.05769e-09	23	23	18	Adipose (subcutaneous)
ENSG00000166949	SMAD3	-0.0532408	0.00889058	2.11853e-09	18	18	16	Adipose (subcutaneous)
ENSG00000151353	TMEM18	0.0131652	0.00219874	2.12926e-09	27	27	25	Adipose (subcutaneous)
ENSG00000233137	RP11-220I1.1	0.048834	0.00816063	2.17593e-09	17	17	15	Adipose (subcutaneous)
ENSG00000124614	RPS10	0.0553136	0.00925729	2.29892e-09	4	4	3	Adipose (subcutaneous)
ENSG00000155034	FBXL18	0.0805551	0.0134861	2.32668e-09	16	16	11	Adipose (subcutaneous)
ENSG00000176428	VPS37D	0.0547355	0.00917562	2.44165e-09	15	15	10	Adipose (subcutaneous)
ENSG00000135205	CCDC146	-0.0617703	0.0103825	2.69061e-09	23	23	16	Adipose (subcutaneous)
ENSG00000226172	RP4-712E4.1	0.020576	0.00346474	2.87305e-09	14	14	13	Adipose (subcutaneous)
ENSG00000110076	NRXN2	-0.0243187	0.00409775	2.94496e-09	19	19	16	Adipose (subcutaneous)
ENSG00000164088	PPM1M	-0.0232553	0.00391897	2.95599e-09	40	40	27	Adipose (subcutaneous)
ENSG00000162517	PEF1	0.0438156	0.00740444	3.26907e-09	9	9	6	Adipose (subcutaneous)
ENSG00000163297	ANTXR2	0.0342688	0.00580029	3.46037e-09	43	43	37	Adipose (subcutaneous)
ENSG00000176383	B3GNT4	0.14507	0.0245622	3.5e-09	3	3	1	Adipose (subcutaneous)
ENSG00000163938	GNL3	-0.0940633	0.0160524	4.63469e-09	18	18	14	Adipose (subcutaneous)
ENSG00000120451	SNX19	-0.0176153	0.00301987	5.43945e-09	36	36	32	Adipose (subcutaneous)
ENSG00000164307	ERAP1	-0.0166897	0.00286219	5.50595e-09	44	44	40	Adipose (subcutaneous)
ENSG00000272338	RP11-722E23.2	-0.0405199	0.0069579	5.75996e-09	12	12	12	Adipose (subcutaneous)
ENSG00000100711	ZFYVE21	0.0277549	0.00476616	5.76858e-09	34	34	27	Adipose (subcutaneous)
ENSG00000159202	UBE2Z	-0.0484811	0.00833546	6.01814e-09	42	42	40	Adipose (subcutaneous)
ENSG00000273384	RP5-1098D14.1	-0.0566123	0.00973771	6.10998e-09	17	17	13	Adipose (subcutaneous)
ENSG00000100997	ABHD12	0.0418897	0.00722815	6.81762e-09	33	33	28	Adipose (subcutaneous)
ENSG00000227370	RP4-669P10.19	-0.0381975	0.00660113	7.18672e-09	18	18	15	Adipose (subcutaneous)
ENSG00000151148	UBE3B	0.0455562	0.00787395	7.22167e-09	4	4	3	Adipose (subcutaneous)
ENSG00000178718	RPP25	-0.015583	0.00269532	7.40287e-09	31	31	26	Adipose (subcutaneous)
ENSG00000119599	DCAF4	0.017972	0.00310869	7.41604e-09	56	56	49	Adipose (subcutaneous)
ENSG00000108465	CDK5RAP3	-0.0218432	0.00378648	7.98742e-09	30	30	24	Adipose (subcutaneous)
ENSG00000087263	OGFOD1	-0.0445004	0.00773703	8.8393e-09	19	19	14	Adipose (subcutaneous)
ENSG00000177236	AP006621.1	0.0167011	0.00290881	9.38167e-09	41	41	22	Adipose (subcutaneous)
ENSG00000177697	CD151	0.0534229	0.00932942	1.02658e-08	6	6	3	Adipose (subcutaneous)
ENSG00000182057	Z83851.3	0.0470111	0.00821746	1.05976e-08	8	8	7	Adipose (subcutaneous)
ENSG00000178750	STX19	0.0306857	0.00536447	1.06408e-08	34	34	29	Adipose (subcutaneous)
ENSG00000151006	PRSS53	-0.0712195	0.0124567	1.08195e-08	25	25	14	Adipose (subcutaneous)
ENSG00000077380	DYNC1I2	0.0207502	0.0036309	1.0978e-08	31	31	27	Adipose (subcutaneous)
ENSG00000146477	SLC22A3	-0.0401119	0.00704788	1.26051e-08	9	9	9	Adipose (subcutaneous)
ENSG00000029725	RABEP1	0.031815	0.0055911	1.26829e-08	20	20	13	Adipose (subcutaneous)
ENSG00000090621	PABPC4	-0.0198565	0.00349038	1.27843e-08	44	44	37	Adipose (subcutaneous)
ENSG00000255284	AP006621.5	0.0178452	0.00314399	1.37899e-08	70	70	43	Adipose (subcutaneous)
ENSG00000158623	COPG2	-0.0180168	0.00317486	1.38807e-08	34	34	30	Adipose (subcutaneous)
ENSG00000260628	RP11-1166P10.1	-0.0713053	0.0125684	1.40028e-08	5	5	3	Adipose (subcutaneous)
ENSG00000213542	RP11-467H10.1	0.0952327	0.0167875	1.40455e-08	3	3	2	Adipose (subcutaneous)
ENSG00000172728	FUT10	-0.0173096	0.00305441	1.45248e-08	21	21	20	Adipose (subcutaneous)
ENSG00000180834	MAP6D1	0.0623311	0.011023	1.56155e-08	19	19	18	Adipose (subcutaneous)
ENSG00000224843	LINC00240	0.054771	0.00972889	1.8049e-08	25	25	14	Adipose (subcutaneous)
ENSG00000197622	CDC42SE1	0.0323002	0.00575316	1.97322e-08	26	26	22	Adipose (subcutaneous)
ENSG00000120093	HOXB3	0.0344422	0.00613491	1.97553e-08	14	14	14	Adipose (subcutaneous)
ENSG00000101193	GID8	-0.0881703	0.0157454	2.14668e-08	8	8	7	Adipose (subcutaneous)
ENSG00000205710	C17orf107	0.0316378	0.00565654	2.23006e-08	19	19	16	Adipose (subcutaneous)
ENSG00000167720	SRR	0.0331048	0.00593721	2.46371e-08	13	13	9	Adipose (subcutaneous)
ENSG00000185591	SP1	0.0204637	0.00367576	2.5885e-08	40	40	34	Adipose (subcutaneous)
ENSG00000248538	RP11-10A14.5	-0.0477854	0.00859598	2.7127e-08	15	15	13	Adipose (subcutaneous)
ENSG00000115221	ITGB6	-0.0130292	0.00234767	2.85911e-08	39	39	36	Adipose (subcutaneous)
ENSG00000226232	RP11-419C5.2	-0.0130446	0.00235053	2.86285e-08	23	23	15	Adipose (subcutaneous)
ENSG00000167840	ZNF232	-0.0306459	0.00553529	3.08648e-08	48	48	37	Adipose (subcutaneous)
ENSG00000177700	POLR2L	-0.0476525	0.00862853	3.33886e-08	16	16	11	Adipose (subcutaneous)
ENSG00000213199	ASIC3	0.0437468	0.00792382	3.37221e-08	15	15	9	Adipose (subcutaneous)
ENSG00000198945	L3MBTL3	0.0175574	0.00318086	3.39559e-08	37	37	35	Adipose (subcutaneous)
ENSG00000088833	NSFL1C	0.0606589	0.0109999	3.4974e-08	20	20	18	Adipose (subcutaneous)
ENSG00000088930	XRN2	0.0425424	0.00772634	3.66749e-08	38	38	33	Adipose (subcutaneous)
ENSG00000162366	PDZK1IP1	-0.0378869	0.00688867	3.80027e-08	20	20	14	Adipose (subcutaneous)
ENSG00000100412	ACO2	0.0482874	0.00878233	3.83598e-08	23	23	20	Adipose (subcutaneous)
ENSG00000197062	RP5-874C20.3	-0.0453036	0.00824291	3.88352e-08	22	22	13	Adipose (subcutaneous)
ENSG00000085365	SCAMP1	0.043827	0.00797689	3.92381e-08	10	10	10	Adipose (subcutaneous)
ENSG00000224207	RP11-10L12.1	0.0488511	0.0088957	3.98435e-08	8	8	8	Adipose (subcutaneous)
ENSG00000108559	NUP88	-0.0527018	0.00960758	4.12443e-08	6	6	5	Adipose (subcutaneous)
ENSG00000269746	AC009060.1	-0.0425286	0.00775842	4.21476e-08	39	39	30	Adipose (subcutaneous)
ENSG00000114378	HYAL1	-0.0243923	0.00445968	4.51263e-08	18	18	13	Adipose (subcutaneous)
ENSG00000166436	TRIM66	0.0140999	0.00257811	4.52398e-08	62	62	46	Adipose (subcutaneous)
ENSG00000237854	LINC00674	0.211264	0.0386819	4.71906e-08	15	15	4	Adipose (subcutaneous)
ENSG00000100116	GCAT	0.0273552	0.00501286	4.84243e-08	9	9	9	Adipose (subcutaneous)
ENSG00000234147	RP3-460G2.2	-0.0169334	0.00310533	4.95257e-08	54	54	43	Adipose (subcutaneous)
ENSG00000105173	CCNE1	-0.0315028	0.00578264	5.09894e-08	17	17	14	Adipose (subcutaneous)
ENSG00000204536	CCHCR1	0.0308054	0.00565941	5.23299e-08	131	131	15	Adipose (subcutaneous)
ENSG00000260082	RP11-2C24.5	0.0433084	0.0079719	5.55268e-08	24	24	18	Adipose (subcutaneous)
ENSG00000205147	AC016586.1	0.0782267	0.0144048	5.61592e-08	8	8	6	Adipose (subcutaneous)
ENSG00000242142	SERBP1P3	0.0180621	0.0033278	5.71072e-08	39	39	34	Adipose (subcutaneous)
ENSG00000178761	FAM219B	0.02919	0.005383	5.87269e-08	14	14	14	Adipose (subcutaneous)
ENSG00000106367	AP1S1	0.0923694	0.0170367	5.89999e-08	1	1	1	Adipose (subcutaneous)
ENSG00000116138	DNAJC16	-0.0313497	0.00578714	6.05639e-08	50	50	41	Adipose (subcutaneous)
ENSG00000146109	ABT1	0.0337563	0.00623189	6.07073e-08	82	82	71	Adipose (subcutaneous)
ENSG00000185245	GP1BA	0.0653106	0.0120783	6.39903e-08	6	6	3	Adipose (subcutaneous)
ENSG00000165476	REEP3	-0.0356677	0.00660686	6.71689e-08	26	26	24	Adipose (subcutaneous)
ENSG00000254858	MPV17L2	0.0399936	0.00741545	6.91805e-08	20	20	17	Adipose (subcutaneous)
ENSG00000147454	SLC25A37	0.0235824	0.00437485	7.02817e-08	16	16	15	Adipose (subcutaneous)
ENSG00000187764	SEMA4D	-0.0388311	0.00722108	7.5545e-08	16	16	13	Adipose (subcutaneous)
ENSG00000253958	CLDN23	0.0228756	0.00425651	7.68995e-08	48	48	44	Adipose (subcutaneous)
ENSG00000186704	DTX2P1	0.040509	0.0075491	8.0472e-08	18	18	7	Adipose (subcutaneous)
ENSG00000169228	RAB24	-0.03841	0.00717667	8.69575e-08	5	5	4	Adipose (subcutaneous)
ENSG00000136944	LMX1B	-0.0376283	0.00703237	8.76024e-08	6	6	6	Adipose (subcutaneous)
ENSG00000272065	U91328.20	0.0432762	0.00809153	8.87645e-08	8	8	8	Adipose (subcutaneous)
ENSG00000198252	STYX	0.0540352	0.0101251	9.46156e-08	23	23	16	Adipose (subcutaneous)
ENSG00000010704	HFE	-0.0317715	0.00595845	9.70399e-08	17	17	17	Adipose (subcutaneous)
ENSG00000104219	ZDHHC2	-0.0201571	0.00378343	9.94395e-08	25	25	22	Adipose (subcutaneous)
ENSG00000148337	CIZ1	0.0394263	0.00740255	1.0038e-07	11	11	9	Adipose (subcutaneous)
ENSG00000105726	ATP13A1	-0.0277152	0.0052117	1.04983e-07	11	11	8	Adipose (subcutaneous)
ENSG00000251363	RP11-129M6.1	0.0314988	0.00593796	1.1289e-07	45	45	31	Adipose (subcutaneous)
ENSG00000132740	IGHMBP2	0.012368	0.00233513	1.1806e-07	48	48	40	Adipose (subcutaneous)
ENSG00000120075	HOXB5	0.0474894	0.0089944	1.29266e-07	12	12	9	Adipose (subcutaneous)
ENSG00000196275	GTF2IRD2	0.0372968	0.00706559	1.30135e-07	45	45	29	Adipose (subcutaneous)
ENSG00000174775	HRAS	0.0502321	0.00953298	1.36945e-07	12	12	6	Adipose (subcutaneous)
ENSG00000172724	CCL19	-0.0940197	0.017884	1.46277e-07	8	8	8	Adipose (subcutaneous)
ENSG00000076685	NT5C2	0.0283322	0.00539461	1.50504e-07	21	21	19	Adipose (subcutaneous)
ENSG00000164081	TEX264	-0.0389474	0.00742297	1.547e-07	12	12	9	Adipose (subcutaneous)
ENSG00000167077	MEI1	0.0232475	0.00443908	1.632e-07	20	20	13	Adipose (subcutaneous)
ENSG00000182771	GRID1	-0.0276107	0.00527778	1.68147e-07	31	31	21	Adipose (subcutaneous)
ENSG00000101460	MAP1LC3A	0.0294104	0.00562397	1.69996e-07	22	22	14	Adipose (subcutaneous)
ENSG00000100426	ZBED4	-0.0806288	0.0154393	1.76718e-07	7	7	6	Adipose (subcutaneous)
ENSG00000254558	RP11-81M19.3	-0.0930135	0.0178201	1.79337e-07	3	3	2	Adipose (subcutaneous)
ENSG00000154678	PDE1C	0.0510343	0.00978164	1.81498e-07	19	19	10	Adipose (subcutaneous)
ENSG00000103653	CSK	-0.0423987	0.00812814	1.82553e-07	14	14	12	Adipose (subcutaneous)
ENSG00000115073	ACTR1B	0.016576	0.00317879	1.84271e-07	23	23	17	Adipose (subcutaneous)
ENSG00000105996	HOXA2	-0.0407714	0.00782848	1.90803e-07	12	12	12	Adipose (subcutaneous)
ENSG00000164082	GRM2	-0.0227161	0.00436351	1.93025e-07	43	43	28	Adipose (subcutaneous)
ENSG00000161904	LEMD2	-0.0353437	0.00679021	1.93898e-07	16	16	15	Adipose (subcutaneous)
ENSG00000272444	RP11-1017G21.6	-0.0287578	0.00552547	1.94426e-07	38	38	30	Adipose (subcutaneous)
ENSG00000254531	AP001816.1	-0.0194145	0.00373098	1.95463e-07	25	25	20	Adipose (subcutaneous)
ENSG00000164967	RPP25L	-0.0713927	0.0137263	1.98033e-07	18	18	15	Adipose (subcutaneous)
ENSG00000114796	KLHL24	0.052521	0.0101264	2.14243e-07	36	36	36	Adipose (subcutaneous)
ENSG00000100124	ANKRD54	-0.0266702	0.00514394	2.1626e-07	55	55	41	Adipose (subcutaneous)
ENSG00000186470	BTN3A2	-0.0100453	0.00193804	2.18106e-07	59	59	49	Adipose (subcutaneous)
ENSG00000122484	RPAP2	0.0296942	0.0057333	2.22781e-07	6	6	6	Adipose (subcutaneous)
ENSG00000261652	C15orf65	-0.0209303	0.00404505	2.28756e-07	85	85	70	Adipose (subcutaneous)
ENSG00000100106	TRIOBP	-0.0206145	0.00398492	2.30211e-07	12	12	12	Adipose (subcutaneous)
ENSG00000153113	CAST	-0.0117232	0.00226781	2.34861e-07	39	39	35	Adipose (subcutaneous)
ENSG00000181315	ZNF322	-0.0430085	0.0083233	2.37578e-07	16	16	10	Adipose (subcutaneous)
ENSG00000163346	PBXIP1	0.0366064	0.0070887	2.41651e-07	34	34	29	Adipose (subcutaneous)
ENSG00000174891	RSRC1	-0.0206538	0.00400492	2.50803e-07	16	16	16	Adipose (subcutaneous)
ENSG00000006327	TNFRSF12A	-0.0437243	0.00849032	2.60618e-07	13	13	10	Adipose (subcutaneous)
ENSG00000137218	FRS3	0.0269402	0.00523235	2.62179e-07	19	19	17	Adipose (subcutaneous)
ENSG00000164574	GALNT10	-0.0176537	0.00343111	2.67246e-07	68	68	61	Adipose (subcutaneous)
ENSG00000178074	C2orf69	-0.047262	0.00924037	3.14189e-07	17	17	15	Adipose (subcutaneous)
ENSG00000067369	TP53BP1	0.101314	0.0198477	3.31502e-07	5	5	3	Adipose (subcutaneous)
ENSG00000169764	UGP2	0.0179149	0.0035101	3.32859e-07	39	39	34	Adipose (subcutaneous)
ENSG00000163879	DNALI1	-0.0343823	0.00674028	3.37823e-07	28	28	20	Adipose (subcutaneous)
ENSG00000134817	APLNR	0.0493523	0.00967733	3.40041e-07	41	41	41	Adipose (subcutaneous)
ENSG00000176915	ANKLE2	0.0222238	0.00437759	3.83995e-07	17	17	14	Adipose (subcutaneous)
ENSG00000247373	RP11-486O12.2	-0.0240244	0.00473494	3.89857e-07	9	9	8	Adipose (subcutaneous)
ENSG00000151640	DPYSL4	0.0124404	0.00246013	4.26329e-07	18	18	16	Adipose (subcutaneous)
ENSG00000177508	IRX3	-0.0308915	0.00612167	4.5056e-07	22	22	19	Adipose (subcutaneous)
ENSG00000206129	CTD-2008L17.2	0.0229644	0.004556	4.64387e-07	80	80	68	Adipose (subcutaneous)
ENSG00000198948	MFAP3L	0.0569789	0.0113062	4.66445e-07	11	11	9	Adipose (subcutaneous)
ENSG00000143951	WDPCP	0.0118917	0.00236092	4.73098e-07	65	65	62	Adipose (subcutaneous)
ENSG00000153495	TEX29	0.026883	0.00536028	5.29712e-07	43	43	38	Adipose (subcutaneous)
ENSG00000196666	FAM180B	-0.0646581	0.0128985	5.36355e-07	6	6	4	Adipose (subcutaneous)
ENSG00000124302	CHST8	0.013971	0.00278743	5.38314e-07	21	21	20	Adipose (subcutaneous)
ENSG00000248290	TNXA	-0.0188763	0.00377081	5.56008e-07	15	15	7	Adipose (subcutaneous)
ENSG00000111199	TRPV4	-0.0401378	0.00801995	5.5935e-07	14	14	12	Adipose (subcutaneous)
ENSG00000260065	CTA-445C9.15	0.00990313	0.00198182	5.82301e-07	22	22	18	Adipose (subcutaneous)
ENSG00000167914	GSDMA	0.0103366	0.00207092	5.99743e-07	38	38	30	Adipose (subcutaneous)
ENSG00000100197	CYP2D6	-0.01104	0.00221195	6.00472e-07	42	42	37	Adipose (subcutaneous)
ENSG00000132471	WBP2	0.0782533	0.0157003	6.22216e-07	5	5	5	Adipose (subcutaneous)
ENSG00000204186	ZDBF2	-0.0307243	0.00616821	6.32328e-07	50	50	46	Adipose (subcutaneous)
ENSG00000079459	FDFT1	0.0711763	0.0143194	6.67353e-07	10	10	7	Adipose (subcutaneous)
ENSG00000108272	DHRS11	-0.0397054	0.00799063	6.7299e-07	11	11	9	Adipose (subcutaneous)
ENSG00000139970	RTN1	0.015028	0.00302472	6.75082e-07	35	35	33	Adipose (subcutaneous)
ENSG00000100697	DICER1	0.0257931	0.00520198	7.11041e-07	12	12	9	Adipose (subcutaneous)
ENSG00000198380	GFPT1	0.042613	0.00859933	7.21864e-07	25	25	18	Adipose (subcutaneous)
ENSG00000226450	CYP2D8P1	-0.0233166	0.00471219	7.49194e-07	24	24	22	Adipose (subcutaneous)
ENSG00000088298	EDEM2	-0.0186723	0.00377609	7.61924e-07	26	26	19	Adipose (subcutaneous)
ENSG00000108561	C1QBP	0.0653048	0.0132254	7.90012e-07	15	15	13	Adipose (subcutaneous)
ENSG00000250412	KLHL2P1	0.033075	0.00670115	7.98552e-07	21	21	17	Adipose (subcutaneous)
ENSG00000108592	FTSJ3	-0.0114275	0.00231966	8.37781e-07	67	67	48	Adipose (subcutaneous)
ENSG00000014641	MDH1	0.0105045	0.00213351	8.4989e-07	54	54	52	Adipose (subcutaneous)
ENSG00000271780	RP11-1017G21.5	-0.0194096	0.00394222	8.49991e-07	28	28	21	Adipose (subcutaneous)
ENSG00000225726	AC007000.10	-0.0362579	0.00737185	8.72444e-07	29	29	20	Adipose (subcutaneous)
ENSG00000188878	FBF1	0.0193666	0.00394015	8.8699e-07	14	14	11	Adipose (subcutaneous)
ENSG00000139323	POC1B	-0.0368477	0.00749849	8.92315e-07	16	16	13	Adipose (subcutaneous)
ENSG00000075131	TIPIN	0.0144088	0.00293638	9.24899e-07	47	47	39	Adipose (subcutaneous)
ENSG00000260027	HOXB7	0.0627468	0.0127901	9.30062e-07	12	12	9	Adipose (subcutaneous)
ENSG00000110851	PRDM4	0.0345212	0.00704759	9.66671e-07	37	37	30	Adipose (subcutaneous)
ENSG00000126432	PRDX5	0.0477904	0.00976967	9.99632e-07	6	6	6	Adipose (subcutaneous)
ENSG00000266173	STRADA	-0.0378523	0.00774769	1.03105e-06	19	19	12	Adipose (subcutaneous)
ENSG00000184381	PLA2G6	0.0377602	0.0077474	1.09406e-06	37	37	29	Adipose (subcutaneous)
ENSG00000186479	RGS7BP	-0.0271504	0.0055711	1.09679e-06	47	47	36	Adipose (subcutaneous)
ENSG00000132781	MUTYH	0.0426787	0.00875913	1.10205e-06	26	26	19	Adipose (subcutaneous)
ENSG00000141076	CIRH1A	0.028196	0.00578873	1.11122e-06	38	38	29	Adipose (subcutaneous)
ENSG00000150977	RILPL2	-0.0704214	0.0144761	1.14657e-06	13	13	8	Adipose (subcutaneous)
ENSG00000111229	ARPC3	-0.0446274	0.00917702	1.15648e-06	19	19	12	Adipose (subcutaneous)
ENSG00000136874	STX17	0.0195723	0.00402947	1.19001e-06	38	38	37	Adipose (subcutaneous)
ENSG00000168813	ZNF507	-0.025607	0.00527811	1.22496e-06	12	12	9	Adipose (subcutaneous)
ENSG00000145241	CENPC	-0.023464	0.00484296	1.26625e-06	12	12	12	Adipose (subcutaneous)
ENSG00000174446	SNAPC5	-0.0364645	0.00752692	1.26903e-06	16	16	11	Adipose (subcutaneous)
ENSG00000124299	PEPD	0.013172	0.002719	1.26966e-06	32	32	22	Adipose (subcutaneous)
ENSG00000234409	AC006547.14	-0.0198626	0.0041073	1.32521e-06	60	60	37	Adipose (subcutaneous)
ENSG00000173226	IQCB1	-0.0169525	0.00350638	1.33297e-06	83	83	76	Adipose (subcutaneous)
ENSG00000245958	RP11-33B1.1	-0.0128696	0.00266227	1.33766e-06	64	64	56	Adipose (subcutaneous)
ENSG00000138175	ARL3	-0.0305839	0.0063348	1.37967e-06	10	10	8	Adipose (subcutaneous)
ENSG00000108587	GOSR1	0.0532145	0.0110373	1.42602e-06	6	6	6	Adipose (subcutaneous)
ENSG00000009950	MLXIPL	0.0201952	0.00419067	1.44208e-06	29	29	21	Adipose (subcutaneous)
ENSG00000165102	HGSNAT	-0.0333416	0.00691867	1.4422e-06	45	45	30	Adipose (subcutaneous)
ENSG00000272275	RP11-791G15.2	-0.0349863	0.00726598	1.47142e-06	22	22	19	Adipose (subcutaneous)
ENSG00000121542	SEC22A	-0.0167778	0.00349009	1.53002e-06	32	32	29	Adipose (subcutaneous)
ENSG00000185352	HS6ST3	0.0285307	0.00594556	1.59737e-06	16	16	16	Adipose (subcutaneous)
ENSG00000272960	RP11-339B21.15	-0.0460265	0.0095984	1.62491e-06	13	13	10	Adipose (subcutaneous)
ENSG00000167671	UBXN6	-0.0405875	0.00847802	1.6897e-06	15	15	11	Adipose (subcutaneous)
ENSG00000166405	RIC3	-0.0401817	0.00840513	1.74761e-06	19	19	15	Adipose (subcutaneous)
ENSG00000120314	WDR55	-0.0297371	0.00622172	1.75678e-06	20	20	17	Adipose (subcutaneous)
ENSG00000233266	HMGB1P31	-0.0291054	0.00609629	1.80353e-06	53	53	44	Adipose (subcutaneous)
ENSG00000196388	INCA1	0.0358174	0.00750287	1.80763e-06	16	16	11	Adipose (subcutaneous)
ENSG00000226051	ZNF503-AS1	-0.0291643	0.00610923	1.80769e-06	16	16	12	Adipose (subcutaneous)
ENSG00000179889	PDXDC1	-0.0213786	0.00448019	1.8258e-06	58	58	43	Adipose (subcutaneous)
ENSG00000269990	CTD-3074O7.12	0.0415766	0.00871462	1.834e-06	21	21	15	Adipose (subcutaneous)
ENSG00000139405	C12orf52	-0.0202621	0.0042484	1.84829e-06	60	60	51	Adipose (subcutaneous)
ENSG00000110514	MADD	0.0348219	0.0073079	1.88885e-06	20	20	16	Adipose (subcutaneous)
ENSG00000149179	C11orf49	-0.029273	0.006147	1.91522e-06	27	27	23	Adipose (subcutaneous)
ENSG00000134308	YWHAQ	-0.0549481	0.0115494	1.95866e-06	13	13	13	Adipose (subcutaneous)
ENSG00000157036	EXOG	-0.0499708	0.0105348	2.10175e-06	8	8	8	Adipose (subcutaneous)
ENSG00000128607	KLHDC10	-0.0407259	0.00860476	2.21286e-06	19	19	19	Adipose (subcutaneous)
ENSG00000163935	SFMBT1	0.0254334	0.00537439	2.21961e-06	28	28	22	Adipose (subcutaneous)
ENSG00000164418	GRIK2	-0.0274847	0.00580843	2.2247e-06	27	27	27	Adipose (subcutaneous)
ENSG00000151917	BEND6	-0.0180019	0.00381666	2.39735e-06	44	44	43	Adipose (subcutaneous)
ENSG00000168056	LTBP3	0.0397031	0.00843482	2.51331e-06	25	25	19	Adipose (subcutaneous)
ENSG00000112812	PRSS16	0.0333381	0.00708393	2.52434e-06	48	48	41	Adipose (subcutaneous)
ENSG00000138002	IFT172	0.0370617	0.00787519	2.52458e-06	15	15	15	Adipose (subcutaneous)
ENSG00000131558	EXOC4	0.0325272	0.00692482	2.63768e-06	15	15	15	Adipose (subcutaneous)
ENSG00000170458	CD14	-0.0509029	0.01085	2.71174e-06	16	16	11	Adipose (subcutaneous)
ENSG00000198231	DDX42	0.0665942	0.0142036	2.75153e-06	36	36	29	Adipose (subcutaneous)
ENSG00000177932	ZNF354C	-0.0421531	0.00899522	2.78366e-06	6	6	6	Adipose (subcutaneous)
ENSG00000232810	TNF	-0.115109	0.0246076	2.9e-06	12	12	1	Adipose (subcutaneous)
ENSG00000002822	MAD1L1	-0.106211	0.0227092	2.91108e-06	15	15	10	Adipose (subcutaneous)
ENSG00000172273	HINFP	0.0232907	0.00498333	2.95786e-06	10	10	9	Adipose (subcutaneous)
ENSG00000232075	MRPL35P2	0.0200045	0.00428119	2.97338e-06	29	29	24	Adipose (subcutaneous)
ENSG00000171813	PWWP2B	-0.0349483	0.00747976	2.9772e-06	28	28	19	Adipose (subcutaneous)
ENSG00000224389	C4B	0.0583707	0.0124941	2.98474e-06	28	28	5	Adipose (subcutaneous)
ENSG00000170270	C14orf142	-0.0827462	0.0177126	2.9886e-06	3	3	3	Adipose (subcutaneous)
ENSG00000178852	EFCAB13	-0.0122226	0.00261677	2.99901e-06	99	99	82	Adipose (subcutaneous)
ENSG00000115310	RTN4	-0.0272004	0.00582655	3.03618e-06	10	10	8	Adipose (subcutaneous)
ENSG00000140463	BBS4	0.0458771	0.00984226	3.14317e-06	13	13	10	Adipose (subcutaneous)
ENSG00000149177	PTPRJ	-0.0232492	0.00498914	3.16271e-06	19	19	18	Adipose (subcutaneous)
ENSG00000108591	DRG2	0.0533446	0.0114619	3.25425e-06	17	17	14	Adipose (subcutaneous)
ENSG00000135272	MDFIC	0.0250182	0.00538194	3.34285e-06	42	42	32	Adipose (subcutaneous)
ENSG00000240280	TCAM1P	0.0251415	0.00541468	3.43052e-06	29	29	22	Adipose (subcutaneous)
ENSG00000152193	RNF219	-0.0326377	0.00703407	3.48517e-06	5	5	5	Adipose (subcutaneous)
ENSG00000108556	CHRNE	0.0237259	0.00511501	3.50966e-06	34	34	29	Adipose (subcutaneous)
ENSG00000145416	44256	-0.0116995	0.00252585	3.62332e-06	33	33	28	Adipose (subcutaneous)
ENSG00000181222	POLR2A	0.024799	0.00535585	3.65197e-06	48	48	34	Adipose (subcutaneous)
ENSG00000129219	PLD2	0.0217355	0.00469587	3.68059e-06	29	29	24	Adipose (subcutaneous)
ENSG00000145725	PPIP5K2	-0.0184751	0.0039926	3.70404e-06	31	31	27	Adipose (subcutaneous)
ENSG00000002016	RAD52	0.0208419	0.00450421	3.70618e-06	8	8	6	Adipose (subcutaneous)
ENSG00000144401	METTL21A	0.0344094	0.00744601	3.81539e-06	11	11	9	Adipose (subcutaneous)
ENSG00000111364	DDX55	0.016127	0.00349743	4.00552e-06	22	22	21	Adipose (subcutaneous)
ENSG00000196917	HCAR1	0.0481327	0.0104391	4.01125e-06	7	7	6	Adipose (subcutaneous)
ENSG00000172938	MRGPRD	-0.0182279	0.0039558	4.0678e-06	21	21	18	Adipose (subcutaneous)
ENSG00000259657	PIGHP1	-0.0765832	0.0166337	4.14248e-06	13	13	13	Adipose (subcutaneous)
ENSG00000090382	LYZ	0.0147781	0.00321191	4.20419e-06	6	6	6	Adipose (subcutaneous)
ENSG00000204625	HCG9	1.00529	0.218919	4.38868e-06	65	65	3	Adipose (subcutaneous)
ENSG00000172935	MRGPRF	0.0196373	0.00427754	4.41584e-06	35	35	23	Adipose (subcutaneous)
ENSG00000163354	DCST2	0.0394188	0.00859809	4.54863e-06	9	9	8	Adipose (subcutaneous)
ENSG00000151135	C12orf23	0.0298351	0.00651026	4.5885e-06	26	26	23	Adipose (subcutaneous)
ENSG00000165637	VDAC2	-0.0149472	0.00326416	4.66812e-06	32	32	27	Adipose (subcutaneous)
ENSG00000127952	STYXL1	0.0293974	0.00642319	4.72228e-06	14	14	8	Adipose (subcutaneous)
ENSG00000204301	NOTCH4	-0.555303	0.121375	4.75992e-06	49	49	2	Adipose (subcutaneous)
ENSG00000181625	SLX1B	0.0337819	0.00738409	4.76322e-06	19	19	10	Adipose (subcutaneous)
ENSG00000144218	AFF3	-0.0241505	0.00528011	4.78824e-06	56	56	52	Adipose (subcutaneous)
ENSG00000112308	C6orf62	-0.011368	0.00249252	5.09416e-06	67	67	56	Adipose (subcutaneous)
ENSG00000165806	CASP7	-0.0108478	0.00237913	5.12637e-06	37	37	33	Adipose (subcutaneous)
ENSG00000196345	ZKSCAN7	-0.0465944	0.010246	5.42649e-06	42	42	33	Adipose (subcutaneous)
ENSG00000197345	MRPL21	-0.0103758	0.00228186	5.43957e-06	46	46	41	Adipose (subcutaneous)
ENSG00000129925	TMEM8A	-0.0325245	0.00715587	5.48973e-06	18	18	9	Adipose (subcutaneous)
ENSG00000157150	TIMP4	-0.0387674	0.00853108	5.51312e-06	12	12	12	Adipose (subcutaneous)
ENSG00000174482	LINGO2	0.0841198	0.0185187	5.56097e-06	42	42	39	Adipose (subcutaneous)
ENSG00000154065	ANKRD29	0.0311332	0.0068552	5.58426e-06	16	16	11	Adipose (subcutaneous)
ENSG00000219392	RP1-265C24.5	-0.0167447	0.0036873	5.59425e-06	58	58	41	Adipose (subcutaneous)
ENSG00000121848	RNF115	-0.040232	0.00887698	5.83808e-06	12	12	6	Adipose (subcutaneous)
ENSG00000256249	RP11-324E6.6	-0.0390645	0.00862384	5.90308e-06	26	26	20	Adipose (subcutaneous)
ENSG00000174243	DDX23	0.0446431	0.00987043	6.09927e-06	23	23	16	Adipose (subcutaneous)
ENSG00000108604	SMARCD2	-0.138969	0.0307721	6.3e-06	4	4	1	Adipose (subcutaneous)
ENSG00000237513	RP11-325F22.2	0.0511279	0.0113318	6.42539e-06	5	5	4	Adipose (subcutaneous)
ENSG00000106484	MEST	-0.0290941	0.00647139	6.93043e-06	7	7	7	Adipose (subcutaneous)
ENSG00000069275	NUCKS1	0.028547	0.00636274	7.2373e-06	37	37	29	Adipose (subcutaneous)
ENSG00000163875	MEAF6	-0.0541302	0.0120669	7.26211e-06	23	23	14	Adipose (subcutaneous)
ENSG00000232224	LINC00202-1	0.0239056	0.00533448	7.41753e-06	22	22	20	Adipose (subcutaneous)
ENSG00000037042	TUBG2	-0.015545	0.00348475	8.16221e-06	37	37	28	Adipose (subcutaneous)
ENSG00000260884	AC009120.5	-0.074747	0.0167617	8.21966e-06	3	3	3	Adipose (subcutaneous)
ENSG00000231500	RPS18	0.0196539	0.00441958	8.70728e-06	89	89	29	Adipose (subcutaneous)
ENSG00000272180	RP11-481J13.1	-0.0181667	0.00408959	8.90477e-06	24	24	23	Adipose (subcutaneous)
ENSG00000259863	SH3RF3-AS1	-0.0248178	0.00558989	9.00579e-06	35	35	31	Adipose (subcutaneous)
ENSG00000158321	AUTS2	-0.0482024	0.0108701	9.23344e-06	7	7	6	Adipose (subcutaneous)
ENSG00000125388	GRK4	0.0106301	0.00239767	9.27139e-06	15	15	14	Adipose (subcutaneous)
ENSG00000172757	CFL1	-0.0417569	0.00941984	9.29896e-06	13	13	11	Adipose (subcutaneous)
ENSG00000107185	RGP1	0.0352389	0.00794965	9.30356e-06	5	5	4	Adipose (subcutaneous)
ENSG00000204592	HLA-E	0.0750018	0.0169284	9.40001e-06	43	43	1	Adipose (subcutaneous)
ENSG00000066379	ZNRD1	-0.235719	0.0532032	9.40001e-06	64	64	1	Adipose (subcutaneous)
ENSG00000181218	HIST3H2A	-0.0293543	0.00663021	9.53969e-06	22	22	17	Adipose (subcutaneous)
ENSG00000187758	ADH1A	-0.0111964	0.00252934	9.57293e-06	25	25	22	Adipose (subcutaneous)
ENSG00000122512	PMS2	0.0170859	0.0038628	9.72582e-06	23	23	16	Adipose (subcutaneous)
ENSG00000198792	TMEM184B	-0.0208128	0.00470931	9.89291e-06	5	5	5	Adipose (subcutaneous)
ENSG00000260176	CTD-3126B10.4	0.0394767	0.00894053	1.0079e-05	24	24	17	Adipose (subcutaneous)
ENSG00000260814	RP11-107F6.3	0.0337674	0.00764806	1.00933e-05	19	19	17	Adipose (subcutaneous)
ENSG00000141295	SCRN2	0.00949757	0.00215257	1.02325e-05	33	33	29	Adipose (subcutaneous)
ENSG00000077463	SIRT6	0.028597	0.00649124	1.0555e-05	6	6	6	Adipose (subcutaneous)
ENSG00000144199	FAHD2B	-0.0617702	0.0140305	1.06977e-05	12	12	8	Adipose (subcutaneous)
ENSG00000227692	MED28P3	-0.0559897	0.0127259	1.08418e-05	11	11	10	Adipose (subcutaneous)
ENSG00000108474	PIGL	-0.0541276	0.0123126	1.10199e-05	4	4	2	Adipose (subcutaneous)
ENSG00000172987	HPSE2	0.0268625	0.00611068	1.10264e-05	41	41	37	Adipose (subcutaneous)
ENSG00000187145	MRPS21	0.0242697	0.00552233	1.1086e-05	19	19	15	Adipose (subcutaneous)
ENSG00000143622	RIT1	0.0170528	0.00388266	1.12291e-05	35	35	28	Adipose (subcutaneous)
ENSG00000100979	PLTP	0.0197505	0.00450285	1.15332e-05	22	22	20	Adipose (subcutaneous)
ENSG00000102580	DNAJC3	-0.0244704	0.00558033	1.15924e-05	28	28	27	Adipose (subcutaneous)
ENSG00000168803	ADAL	0.0103058	0.00235382	1.19583e-05	37	37	35	Adipose (subcutaneous)
ENSG00000258586	RP5-1021I20.2	-0.0177146	0.00404695	1.20172e-05	13	13	12	Adipose (subcutaneous)
ENSG00000106665	CLIP2	0.0862396	0.0197146	1.21769e-05	6	6	4	Adipose (subcutaneous)
ENSG00000136875	PRPF4	0.0241026	0.00551044	1.21995e-05	22	22	19	Adipose (subcutaneous)
ENSG00000142961	MOB3C	-0.0281005	0.00642669	1.22845e-05	25	25	21	Adipose (subcutaneous)
ENSG00000172650	AGAP5	-0.206234	0.0472013	1.24671e-05	5	5	4	Adipose (subcutaneous)
ENSG00000015676	NUDCD3	0.0113889	0.00260672	1.2478e-05	62	62	61	Adipose (subcutaneous)
ENSG00000259207	ITGB3	-0.025205	0.00576925	1.24899e-05	18	18	11	Adipose (subcutaneous)
ENSG00000109576	AADAT	0.0300365	0.00688299	1.27777e-05	22	22	14	Adipose (subcutaneous)
ENSG00000143416	SELENBP1	0.0418479	0.0095902	1.2793e-05	22	22	16	Adipose (subcutaneous)
ENSG00000146555	SDK1	-0.0127153	0.0029158	1.29563e-05	38	38	34	Adipose (subcutaneous)
ENSG00000173210	ABLIM3	-0.038341	0.00879621	1.3077e-05	17	17	16	Adipose (subcutaneous)
ENSG00000114904	NEK4	-0.0332486	0.00763355	1.32712e-05	24	24	20	Adipose (subcutaneous)
ENSG00000090487	SPG21	-0.0111974	0.00257795	1.40206e-05	13	13	9	Adipose (subcutaneous)
ENSG00000158186	MRAS	0.0250752	0.005782	1.44592e-05	38	38	33	Adipose (subcutaneous)
ENSG00000114735	HEMK1	0.0347628	0.00802093	1.46413e-05	26	26	19	Adipose (subcutaneous)
ENSG00000197548	ATG7	-0.348719	0.0805316	1.48967e-05	3	3	2	Adipose (subcutaneous)
ENSG00000129472	RAB2B	-0.0413329	0.00955735	1.52723e-05	28	28	19	Adipose (subcutaneous)
ENSG00000141404	GNAL	0.0181885	0.00421069	1.56306e-05	21	21	19	Adipose (subcutaneous)
ENSG00000173852	DPY19L1	-0.0318457	0.0073757	1.57699e-05	22	22	18	Adipose (subcutaneous)
ENSG00000160161	CILP2	-0.0339972	0.0078753	1.58206e-05	21	21	18	Adipose (subcutaneous)
ENSG00000257376	RP11-328C8.2	0.0337045	0.00782154	1.63856e-05	16	16	15	Adipose (subcutaneous)
ENSG00000213719	CLIC1	-0.0894103	0.0207548	1.64793e-05	22	22	9	Adipose (subcutaneous)
ENSG00000161664	ASB16	-0.0207453	0.00481832	1.66613e-05	50	50	39	Adipose (subcutaneous)
ENSG00000136891	TEX10	-0.066972	0.0155773	1.71308e-05	40	40	36	Adipose (subcutaneous)
ENSG00000120029	C10orf76	0.0534945	0.0124509	1.73553e-05	9	9	8	Adipose (subcutaneous)
ENSG00000110768	GTF2H1	0.0107752	0.00250796	1.73594e-05	34	34	31	Adipose (subcutaneous)
ENSG00000215908	CROCCP2	-0.0216196	0.0050347	1.75389e-05	76	76	49	Adipose (subcutaneous)
ENSG00000044115	CTNNA1	0.0451638	0.0105189	1.75802e-05	33	33	27	Adipose (subcutaneous)
ENSG00000135211	TMEM60	-0.0316868	0.00738058	1.76065e-05	28	28	20	Adipose (subcutaneous)
ENSG00000141294	LRRC46	0.0336111	0.00785594	1.88221e-05	31	31	23	Adipose (subcutaneous)
ENSG00000155542	SETD9	-0.014871	0.00347612	1.88549e-05	26	26	25	Adipose (subcutaneous)
ENSG00000184897	H1FX	0.0730455	0.017085	1.90789e-05	14	14	10	Adipose (subcutaneous)
ENSG00000064703	DDX20	0.0486381	0.0113778	1.91299e-05	5	5	3	Adipose (subcutaneous)
ENSG00000273449	RP11-218F10.3	-0.00858187	0.0020076	1.91398e-05	61	61	50	Adipose (subcutaneous)
ENSG00000117115	PADI2	-0.0446062	0.0104464	1.95446e-05	8	8	4	Adipose (subcutaneous)
ENSG00000155792	DEPTOR	0.0358314	0.00840373	2.01026e-05	19	19	18	Adipose (subcutaneous)
ENSG00000141570	CBX8	0.082761	0.0194158	2.02095e-05	11	11	5	Adipose (subcutaneous)
ENSG00000156162	DPY19L4	-0.0292674	0.00686672	2.02414e-05	52	52	43	Adipose (subcutaneous)
ENSG00000188385	JAKMIP3	-0.0556959	0.0130881	2.08625e-05	18	18	16	Adipose (subcutaneous)
ENSG00000159640	ACE	0.0372543	0.00875532	2.09009e-05	11	11	8	Adipose (subcutaneous)
ENSG00000041802	LSG1	0.00927417	0.00218011	2.1e-05	2	2	2	Adipose (subcutaneous)
ENSG00000259915	RP11-410E4.1	-0.0210917	0.00495826	2.10126e-05	53	53	47	Adipose (subcutaneous)
ENSG00000124635	HIST1H2BJ	0.0290104	0.00683339	2.18218e-05	51	51	41	Adipose (subcutaneous)
ENSG00000196968	FUT11	0.0213794	0.00503701	2.19119e-05	20	20	12	Adipose (subcutaneous)
ENSG00000110395	CBL	0.0304909	0.00718767	2.21433e-05	13	13	11	Adipose (subcutaneous)
ENSG00000113141	IK	-0.0263943	0.00622211	2.21525e-05	33	33	26	Adipose (subcutaneous)
ENSG00000175832	ETV4	0.0295413	0.00696653	2.23056e-05	13	13	10	Adipose (subcutaneous)
ENSG00000186446	ZNF501	-0.0149217	0.00351915	2.23379e-05	25	25	22	Adipose (subcutaneous)
ENSG00000179761	PIPOX	-0.0504658	0.0119117	2.26871e-05	11	11	7	Adipose (subcutaneous)
ENSG00000214435	AS3MT	-0.00719624	0.00170156	2.3453e-05	34	34	32	Adipose (subcutaneous)
ENSG00000137070	IL11RA	-0.036041	0.00852433	2.35755e-05	12	12	11	Adipose (subcutaneous)
ENSG00000158113	LRRC43	-0.026417	0.0062501	2.37191e-05	7	7	6	Adipose (subcutaneous)
ENSG00000224769	AC069213.1	-0.0276782	0.00655141	2.39178e-05	47	47	26	Adipose (subcutaneous)
ENSG00000135972	MRPS9	0.0168332	0.00398604	2.41027e-05	28	28	26	Adipose (subcutaneous)
ENSG00000134815	DHX34	-0.0227627	0.00539237	2.42916e-05	48	48	38	Adipose (subcutaneous)
ENSG00000159899	NPR2	0.0261975	0.00620726	2.43808e-05	35	35	34	Adipose (subcutaneous)
ENSG00000174501	ANKRD36C	-0.0474265	0.0112416	2.45564e-05	14	14	8	Adipose (subcutaneous)
ENSG00000116406	EDEM3	-0.0205258	0.00487234	2.52319e-05	35	35	28	Adipose (subcutaneous)
ENSG00000175489	LRRC25	-0.0251327	0.00597129	2.56596e-05	60	60	42	Adipose (subcutaneous)
ENSG00000160256	FAM207A	0.0462641	0.0109982	2.59321e-05	27	27	21	Adipose (subcutaneous)
ENSG00000100027	YPEL1	0.0320606	0.0076262	2.62231e-05	14	14	14	Adipose (subcutaneous)
ENSG00000213290	PGK1P2	0.0236604	0.00562887	2.62936e-05	6	6	4	Adipose (subcutaneous)
ENSG00000049167	ERCC8	-0.0246799	0.00587436	2.65403e-05	45	45	40	Adipose (subcutaneous)
ENSG00000112414	GPR126	-0.0313719	0.0074716	2.6831e-05	19	19	19	Adipose (subcutaneous)
ENSG00000129473	BCL2L2	0.064804	0.0154391	2.7e-05	1	1	1	Adipose (subcutaneous)
ENSG00000197815	AC122129.1	0.0498373	0.0118949	2.79216e-05	6	6	6	Adipose (subcutaneous)
ENSG00000197563	PIGN	-0.00988433	0.00235919	2.79314e-05	59	59	54	Adipose (subcutaneous)
ENSG00000198961	PJA2	-0.0215578	0.00514836	2.82277e-05	35	35	32	Adipose (subcutaneous)
ENSG00000150967	ABCB9	-0.0365643	0.00874072	2.87412e-05	25	25	11	Adipose (subcutaneous)
ENSG00000213930	GALT	0.0468257	0.0111996	2.90192e-05	14	14	13	Adipose (subcutaneous)
ENSG00000185697	MYBL1	-0.0172982	0.00413822	2.91367e-05	64	64	53	Adipose (subcutaneous)
ENSG00000259015	RP11-109N23.6	0.0217406	0.00520197	2.92402e-05	31	31	24	Adipose (subcutaneous)
ENSG00000197262	CCL4L2	-0.0301922	0.00722442	2.92553e-05	33	33	16	Adipose (subcutaneous)
ENSG00000173917	HOXB2	0.020537	0.00491498	2.9349e-05	14	14	11	Adipose (subcutaneous)
ENSG00000100300	TSPO	0.0101904	0.0024389	2.93747e-05	44	44	34	Adipose (subcutaneous)
ENSG00000182685	BRICD5	-0.0824548	0.0197688	3.03325e-05	10	10	5	Adipose (subcutaneous)
ENSG00000176723	ZNF843	0.198078	0.0475245	3.07393e-05	10	10	5	Adipose (subcutaneous)
ENSG00000212643	ZRSR1	0.0424455	0.0101888	3.10137e-05	21	21	16	Adipose (subcutaneous)
ENSG00000138629	UBL7	0.0603768	0.014518	3.2e-05	2	2	1	Adipose (subcutaneous)
ENSG00000085719	CPNE3	-0.0234355	0.00563964	3.24586e-05	38	38	36	Adipose (subcutaneous)
ENSG00000167081	PBX3	-0.0195307	0.00470116	3.26069e-05	26	26	22	Adipose (subcutaneous)
ENSG00000242296	DEFB109P1	0.0293262	0.00706031	3.27185e-05	40	40	28	Adipose (subcutaneous)
ENSG00000250508	RP11-757G1.6	-0.0153741	0.00370348	3.30655e-05	23	23	21	Adipose (subcutaneous)
ENSG00000160766	GBAP1	0.0114141	0.00275491	3.42502e-05	11	11	9	Adipose (subcutaneous)
ENSG00000245330	KB-1471A8.1	0.0314951	0.00760491	3.45174e-05	10	10	10	Adipose (subcutaneous)
ENSG00000204713	TRIM27	-0.0731201	0.01767	3.50187e-05	27	27	7	Adipose (subcutaneous)
ENSG00000183597	TANGO2	0.0551483	0.0133275	3.50444e-05	16	16	8	Adipose (subcutaneous)
ENSG00000106809	OGN	0.0290762	0.00703136	3.54629e-05	34	34	29	Adipose (subcutaneous)
ENSG00000140718	FTO	-0.0406218	0.00982821	3.57765e-05	20	20	20	Adipose (subcutaneous)
ENSG00000100360	IFT27	-0.0310237	0.00750681	3.58455e-05	2	2	2	Adipose (subcutaneous)
ENSG00000164053	ATRIP	-0.606178	0.146712	3.6e-05	2	2	1	Adipose (subcutaneous)
ENSG00000028116	VRK2	-0.0291933	0.00706982	3.63894e-05	20	20	20	Adipose (subcutaneous)
ENSG00000138193	PLCE1	0.0259571	0.00629481	3.73038e-05	6	6	6	Adipose (subcutaneous)
ENSG00000176095	IP6K1	-0.027097	0.00657126	3.73066e-05	30	30	20	Adipose (subcutaneous)
ENSG00000184227	ACOT1	0.0195728	0.0047469	3.73515e-05	31	31	25	Adipose (subcutaneous)
ENSG00000027001	MIPEP	-0.0354571	0.00860003	3.74132e-05	5	5	4	Adipose (subcutaneous)
ENSG00000055147	FAM114A2	0.0227891	0.00552955	3.76688e-05	14	14	14	Adipose (subcutaneous)
ENSG00000204529	GUCY2EP	-0.0139719	0.00339082	3.78038e-05	21	21	18	Adipose (subcutaneous)
ENSG00000198917	C9orf114	0.0359049	0.00871659	3.80272e-05	13	13	7	Adipose (subcutaneous)
ENSG00000273142	RP11-458F8.4	0.0100022	0.00243659	4.04286e-05	42	42	31	Adipose (subcutaneous)
ENSG00000113924	HGD	0.0731504	0.0178436	4.1397e-05	22	22	17	Adipose (subcutaneous)
ENSG00000271782	RP5-850O15.4	-0.0741353	0.018086	4.14856e-05	3	3	3	Adipose (subcutaneous)
ENSG00000177963	RIC8A	-0.0187253	0.00457516	4.26165e-05	11	11	5	Adipose (subcutaneous)
ENSG00000175749	EIF3KP1	0.0119281	0.00291497	4.2765e-05	46	46	38	Adipose (subcutaneous)
ENSG00000245651	RP11-620J15.2	-0.0542357	0.0132555	4.28481e-05	8	8	6	Adipose (subcutaneous)
ENSG00000054983	GALC	-0.0125117	0.0030587	4.30387e-05	68	68	63	Adipose (subcutaneous)
ENSG00000116957	TBCE	-0.0235478	0.00575913	4.33644e-05	14	14	12	Adipose (subcutaneous)
ENSG00000120539	MASTL	-0.00986289	0.00241501	4.42688e-05	35	35	19	Adipose (subcutaneous)
ENSG00000171885	AQP4	0.0586808	0.0144012	4.60722e-05	8	8	8	Adipose (subcutaneous)
ENSG00000265798	RP11-271K11.5	-0.0282066	0.0069252	4.64036e-05	6	6	5	Adipose (subcutaneous)
ENSG00000137310	TCF19	0.042217	0.0103688	4.67063e-05	53	53	3	Adipose (subcutaneous)
ENSG00000154710	RABGEF1	-0.0107945	0.00265206	4.69654e-05	59	59	53	Adipose (subcutaneous)
ENSG00000257017	HP	-0.0379434	0.00932466	4.71865e-05	13	13	13	Adipose (subcutaneous)
ENSG00000149292	TTC12	0.00724659	0.00178176	4.76014e-05	50	50	41	Adipose (subcutaneous)
ENSG00000272810	U91328.22	0.0173949	0.00427725	4.76564e-05	54	54	50	Adipose (subcutaneous)
ENSG00000151806	GUF1	-0.0112843	0.00277581	4.7988e-05	41	41	36	Adipose (subcutaneous)
ENSG00000021826	CPS1	0.0118687	0.0029198	4.80539e-05	35	35	30	Adipose (subcutaneous)
ENSG00000008394	MGST1	-0.0162385	0.00399601	4.83072e-05	35	35	31	Adipose (subcutaneous)
ENSG00000227827	RP11-958N24.2	0.0519604	0.0127932	4.8744e-05	23	23	17	Adipose (subcutaneous)
ENSG00000101417	PXMP4	0.0407116	0.0100243	4.88019e-05	6	6	5	Adipose (subcutaneous)
ENSG00000171700	RGS19	0.0212519	0.00523509	4.91746e-05	34	34	21	Adipose (subcutaneous)
ENSG00000163257	DCAF16	-0.0136238	0.00335622	4.92293e-05	21	21	18	Adipose (subcutaneous)
ENSG00000131100	ATP6V1E1	-0.017813	0.00438854	4.92884e-05	74	74	48	Adipose (subcutaneous)
ENSG00000120306	CYSTM1	0.110522	0.0272683	5.05368e-05	28	28	16	Adipose (subcutaneous)
ENSG00000126524	SBDS	0.0373354	0.00921191	5.05755e-05	13	13	9	Adipose (subcutaneous)
ENSG00000078043	PIAS2	-0.0210004	0.00518273	5.07824e-05	46	46	39	Adipose (subcutaneous)
ENSG00000136643	RPS6KC1	-0.0339352	0.00837509	5.08005e-05	29	29	22	Adipose (subcutaneous)
ENSG00000236493	EIF2S2P3	0.531874	0.131295	5.1e-05	2	2	1	Adipose (subcutaneous)
ENSG00000156103	MMP16	-0.0089833	0.00221983	5.19121e-05	114	114	110	Adipose (subcutaneous)
ENSG00000163933	RFT1	-0.0128456	0.00317612	5.24482e-05	18	18	16	Adipose (subcutaneous)
ENSG00000228126	LINC00568	0.0837863	0.020744	5.36647e-05	10	10	8	Adipose (subcutaneous)
ENSG00000185627	PSMD13	-0.0232813	0.00577088	5.47732e-05	19	19	19	Adipose (subcutaneous)
ENSG00000178093	TSSK6	-0.0274677	0.00680995	5.49616e-05	42	42	28	Adipose (subcutaneous)
ENSG00000154127	UBASH3B	0.0189365	0.00469542	5.50733e-05	25	25	22	Adipose (subcutaneous)
ENSG00000163814	CDCP1	-0.0388242	0.00962712	5.51181e-05	13	13	12	Adipose (subcutaneous)
ENSG00000198042	MAK16	-0.0412961	0.0102451	5.55824e-05	24	24	22	Adipose (subcutaneous)
ENSG00000172215	CXCR6	0.0178285	0.00442394	5.57771e-05	56	56	50	Adipose (subcutaneous)
ENSG00000254761	RP11-672A2.1	-0.0117224	0.00290904	5.58586e-05	25	25	20	Adipose (subcutaneous)
ENSG00000204644	ZFP57	0.011444	0.00284338	5.70241e-05	18	18	8	Adipose (subcutaneous)
ENSG00000176623	RMDN1	0.0120609	0.00299719	5.72009e-05	65	65	60	Adipose (subcutaneous)
ENSG00000175115	PACS1	-0.0297249	0.00739405	5.81707e-05	25	25	23	Adipose (subcutaneous)
ENSG00000140265	ZSCAN29	0.0229926	0.00572309	5.88164e-05	37	37	31	Adipose (subcutaneous)
ENSG00000230733	AC092171.4	0.0219628	0.00547109	5.96105e-05	32	32	26	Adipose (subcutaneous)
ENSG00000237172	B3GNT9	0.0349326	0.00870257	5.96844e-05	16	16	11	Adipose (subcutaneous)
ENSG00000225706	RP11-75C9.1	-0.0123347	0.00307313	5.97673e-05	27	27	22	Adipose (subcutaneous)
ENSG00000213996	TM6SF2	-0.0426197	0.0106225	6.01547e-05	12	12	11	Adipose (subcutaneous)
ENSG00000064547	LPAR2	0.0190715	0.00475716	6.09764e-05	11	11	9	Adipose (subcutaneous)
ENSG00000127022	CANX	0.0227719	0.00568481	6.18214e-05	40	40	28	Adipose (subcutaneous)
ENSG00000107854	TNKS2	0.0138049	0.00344793	6.23291e-05	32	32	28	Adipose (subcutaneous)
ENSG00000230295	RP11-458F8.2	0.0147653	0.00369228	6.36227e-05	50	50	41	Adipose (subcutaneous)
ENSG00000230310	CTD-2192J16.11	0.0245463	0.00614335	6.45328e-05	7	7	6	Adipose (subcutaneous)
ENSG00000117280	RAB7L1	-0.0108789	0.00272353	6.4859e-05	55	55	41	Adipose (subcutaneous)
ENSG00000233430	RP11-403I13.9	0.243051	0.0609781	6.72292e-05	21	21	5	Adipose (subcutaneous)
ENSG00000139117	CPNE8	-0.0148459	0.00373242	6.96328e-05	107	107	86	Adipose (subcutaneous)
ENSG00000169955	ZNF747	-0.0608804	0.0153068	6.96929e-05	7	7	7	Adipose (subcutaneous)
ENSG00000091136	LAMB1	0.0133535	0.0033601	7.06302e-05	15	15	13	Adipose (subcutaneous)
ENSG00000183549	ACSM5	-0.0263473	0.00663193	7.1036e-05	35	35	30	Adipose (subcutaneous)
ENSG00000184988	TMEM106A	0.0260721	0.00656946	7.22693e-05	18	18	15	Adipose (subcutaneous)
ENSG00000181638	ZFP41	0.0287831	0.00725607	7.28558e-05	39	39	29	Adipose (subcutaneous)
ENSG00000175662	TOM1L2	0.0164255	0.00414744	7.48283e-05	30	30	29	Adipose (subcutaneous)
ENSG00000186301	MST1P2	-0.0327776	0.00827766	7.50219e-05	23	23	16	Adipose (subcutaneous)
ENSG00000178802	MPI	0.0249501	0.00630526	7.58864e-05	19	19	18	Adipose (subcutaneous)
ENSG00000139620	KANSL2	-0.0199081	0.00503661	7.72805e-05	31	31	19	Adipose (subcutaneous)
ENSG00000089127	OAS1	-0.0252099	0.00638641	7.89931e-05	24	24	23	Adipose (subcutaneous)
ENSG00000167916	KRT24	-0.0258285	0.006548	7.99731e-05	34	34	28	Adipose (subcutaneous)
ENSG00000111877	MCM9	0.026398	0.00669784	8.10487e-05	28	28	25	Adipose (subcutaneous)
ENSG00000119321	FKBP15	0.0278608	0.00707605	8.23931e-05	43	43	39	Adipose (subcutaneous)
ENSG00000168297	PXK	-0.0191243	0.0048575	8.24842e-05	59	59	55	Adipose (subcutaneous)
ENSG00000066827	ZFAT	-0.0355509	0.00903036	8.25677e-05	23	23	23	Adipose (subcutaneous)
ENSG00000241399	CD302	-0.0273096	0.00693847	8.28618e-05	11	11	11	Adipose (subcutaneous)
ENSG00000250411	RP11-257I8.2	-0.0174471	0.00443283	8.28906e-05	45	45	40	Adipose (subcutaneous)
ENSG00000178660	ARMC10P1	-0.0316491	0.00804276	8.31616e-05	28	28	23	Adipose (subcutaneous)
ENSG00000132436	FIGNL1	-0.00911786	0.00231953	8.46288e-05	37	37	33	Adipose (subcutaneous)
ENSG00000144426	NBEAL1	0.0159093	0.00404764	8.47669e-05	15	15	14	Adipose (subcutaneous)
ENSG00000138375	SMARCAL1	-0.0201745	0.00513406	8.51077e-05	28	28	27	Adipose (subcutaneous)
ENSG00000172590	MRPL52	0.0197047	0.00501452	8.51093e-05	23	23	20	Adipose (subcutaneous)
ENSG00000163959	SLC51A	-0.0116588	0.00296835	8.57598e-05	36	36	20	Adipose (subcutaneous)
ENSG00000198496	NBR2	0.00745867	0.00189943	8.60856e-05	68	68	60	Adipose (subcutaneous)
ENSG00000121742	GJB6	-0.0681008	0.0173802	8.9176e-05	3	3	3	Adipose (subcutaneous)
ENSG00000163975	MFI2	-0.0212152	0.00541967	9.05974e-05	62	62	47	Adipose (subcutaneous)
ENSG00000159588	CCDC17	0.0167651	0.00428609	9.17207e-05	67	67	55	Adipose (subcutaneous)
ENSG00000122687	FTSJ2	0.01483	0.0037924	9.2124e-05	31	31	26	Adipose (subcutaneous)
ENSG00000135956	TMEM127	-0.0304359	0.00779126	9.36749e-05	15	15	12	Adipose (subcutaneous)
ENSG00000271009	RP11-346C20.3	0.0319574	0.00818413	9.43015e-05	23	23	16	Adipose (subcutaneous)
ENSG00000183011	LSMD1	0.049591	0.0127103	9.55464e-05	4	4	4	Adipose (subcutaneous)
ENSG00000092020	PPP2R3C	0.0259178	0.00664359	9.57282e-05	10	10	8	Adipose (subcutaneous)
ENSG00000239665	RP11-295P9.3	0.0339193	0.00869544	9.58689e-05	11	11	11	Adipose (subcutaneous)
ENSG00000250565	ATP6V1E2	0.0130161	0.00333786	9.63811e-05	13	13	13	Adipose (subcutaneous)
ENSG00000186088	GSAP	-0.037426	0.00959869	9.65622e-05	10	10	8	Adipose (subcutaneous)
ENSG00000182013	PNMAL1	0.0125133	0.00321082	9.73007e-05	15	15	12	Adipose (subcutaneous)
ENSG00000073584	SMARCE1	0.0145856	0.00374374	9.77995e-05	9	9	9	Adipose (subcutaneous)
ENSG00000188599	NPIPP1	0.00877588	0.00225429	9.90247e-05	61	61	45	Adipose (subcutaneous)
ENSG00000271584	RP11-89C3.4	0.0114037	0.00292939	9.90645e-05	25	25	24	Adipose (subcutaneous)
ENSG00000109689	STIM2	0.0241155	0.00619648	9.95011e-05	8	8	6	Adipose (subcutaneous)
ENSG00000181885	CLDN7	-0.0170819	0.00439463	0.00010149	17	17	10	Adipose (subcutaneous)
ENSG00000132749	MTL5	0.0293276	0.00754706	0.000101926	18	18	17	Adipose (subcutaneous)
ENSG00000119782	FKBP1B	0.0234538	0.00603799	0.000102596	32	32	28	Adipose (subcutaneous)
ENSG00000256223	ZNF10	-0.0143492	0.00369523	0.000103097	15	15	13	Adipose (subcutaneous)
ENSG00000072849	DERL2	-0.0799707	0.0205946	0.000103133	7	7	5	Adipose (subcutaneous)
ENSG00000140694	PARN	0.0274153	0.00706359	0.000103939	36	36	30	Adipose (subcutaneous)
ENSG00000163393	SLC22A15	0.0207591	0.00534903	0.000104068	22	22	18	Adipose (subcutaneous)
ENSG00000261794	GOLGA8H	0.0221645	0.00571994	0.000106646	63	63	51	Adipose (subcutaneous)
ENSG00000101489	CELF4	-0.0443006	0.0114468	0.00010878	11	11	10	Adipose (subcutaneous)
ENSG00000130733	YIPF2	-0.0360673	0.00932107	0.000109087	17	17	15	Adipose (subcutaneous)
ENSG00000182584	ACTL10	-0.0215714	0.00557625	0.000109535	30	30	25	Adipose (subcutaneous)
ENSG00000251322	SHANK3	-0.0561343	0.0145147	0.00011	3	3	1	Adipose (subcutaneous)
ENSG00000230521	HCG4P7	0.0966904	0.0250109	0.00011067	69	69	2	Adipose (subcutaneous)
ENSG00000259471	RP11-321F6.1	-0.0336218	0.00869778	0.000110836	14	14	12	Adipose (subcutaneous)
ENSG00000089847	ANKRD24	0.0141496	0.00366444	0.000112779	28	28	21	Adipose (subcutaneous)
ENSG00000168522	FNTA	0.0265641	0.00688064	0.00011306	22	22	12	Adipose (subcutaneous)
ENSG00000113811	SELK	0.0411265	0.0106627	0.000114771	35	35	32	Adipose (subcutaneous)
ENSG00000254343	RP11-760H22.2	0.0334147	0.00867025	0.00011623	23	23	19	Adipose (subcutaneous)
ENSG00000262855	RP11-46I8.4	-0.0325764	0.0084545	0.000116613	33	33	26	Adipose (subcutaneous)
ENSG00000137513	NARS2	0.0157554	0.00409091	0.000117484	21	21	19	Adipose (subcutaneous)
ENSG00000157315	TMED6	0.0649763	0.0168729	0.000117673	6	6	4	Adipose (subcutaneous)
ENSG00000011021	CLCN6	0.0365498	0.00949568	0.000118552	17	17	17	Adipose (subcutaneous)
ENSG00000272912	RP11-724N1.1	-0.0397263	0.0103389	0.000121837	20	20	19	Adipose (subcutaneous)
ENSG00000222040	ADRA2B	-0.0255069	0.0066404	0.000122447	10	10	8	Adipose (subcutaneous)
ENSG00000138640	FAM13A	-0.0210937	0.00549478	0.00012361	29	29	22	Adipose (subcutaneous)
ENSG00000272871	RP11-408A13.4	0.0125278	0.00326463	0.00012433	34	34	29	Adipose (subcutaneous)
ENSG00000167962	ZNF598	0.0349227	0.00910364	0.000124993	9	9	6	Adipose (subcutaneous)
ENSG00000102606	ARHGEF7	0.0154083	0.00401734	0.000125332	21	21	17	Adipose (subcutaneous)
ENSG00000198000	NOL8	-0.0308684	0.0080549	0.000126978	16	16	16	Adipose (subcutaneous)
ENSG00000169085	C8orf46	0.00756626	0.00197512	0.000127734	16	16	15	Adipose (subcutaneous)
ENSG00000232931	LINC00342	-0.0398988	0.0104155	0.000127778	10	10	8	Adipose (subcutaneous)
ENSG00000141279	NPEPPS	0.0268128	0.00700063	0.000128111	12	12	8	Adipose (subcutaneous)
ENSG00000111344	RASAL1	-0.0247341	0.00645817	0.000128198	42	42	32	Adipose (subcutaneous)
ENSG00000164663	USP49	-0.0282003	0.00737713	0.000132021	9	9	8	Adipose (subcutaneous)
ENSG00000091428	RAPGEF4	-0.0250981	0.00657282	0.000134281	9	9	8	Adipose (subcutaneous)
ENSG00000169689	STRA13	-0.0233052	0.00610539	0.000134999	23	23	13	Adipose (subcutaneous)
ENSG00000169136	ATF5	-0.0546172	0.0143287	0.000137991	10	10	5	Adipose (subcutaneous)
ENSG00000162882	HAAO	0.0191461	0.00502299	0.00013802	18	18	17	Adipose (subcutaneous)
ENSG00000089053	ANAPC5	-0.0376612	0.00988175	0.000138302	12	12	9	Adipose (subcutaneous)
ENSG00000124743	KLHL31	0.0248865	0.00653239	0.000139127	6	6	5	Adipose (subcutaneous)
ENSG00000225697	SLC26A6	-0.0358336	0.00940703	0.000139397	25	25	19	Adipose (subcutaneous)
ENSG00000239264	TXNDC5	-0.0141808	0.00372413	0.000140197	20	20	17	Adipose (subcutaneous)
ENSG00000249839	AC011330.5	0.0207127	0.00544092	0.000140759	30	30	17	Adipose (subcutaneous)
ENSG00000124257	NEURL2	0.0123195	0.00323756	0.000141693	61	61	54	Adipose (subcutaneous)
ENSG00000221819	C16orf3	-0.0441689	0.0116212	0.000144277	16	16	11	Adipose (subcutaneous)
ENSG00000168159	RNF187	-0.031543	0.00829948	0.000144349	16	16	14	Adipose (subcutaneous)
ENSG00000166136	NDUFB8	-0.0256568	0.00675171	0.000144674	36	36	29	Adipose (subcutaneous)
ENSG00000126858	RHOT1	0.0167497	0.0044205	0.000151191	50	50	44	Adipose (subcutaneous)
ENSG00000101751	POLI	0.00772174	0.0020379	0.00015122	42	42	40	Adipose (subcutaneous)
ENSG00000175826	CTDNEP1	0.0301567	0.00795964	0.000151435	11	11	8	Adipose (subcutaneous)
ENSG00000272512	RP11-54O7.17	0.0517016	0.0136472	0.000151606	42	42	9	Adipose (subcutaneous)
ENSG00000170852	KBTBD2	-0.0184298	0.00486545	0.00015193	55	55	47	Adipose (subcutaneous)
ENSG00000100092	SH3BP1	0.0226605	0.00598714	0.0001538	6	6	5	Adipose (subcutaneous)
ENSG00000175264	CHST1	-0.0198163	0.00524094	0.00015616	28	28	24	Adipose (subcutaneous)
ENSG00000148341	SH3GLB2	0.0267285	0.00707009	0.000156509	29	29	19	Adipose (subcutaneous)
ENSG00000091542	ALKBH5	0.0174194	0.00461265	0.000159089	8	8	8	Adipose (subcutaneous)
ENSG00000169862	CTNND2	-0.0215452	0.0057071	0.000159904	30	30	23	Adipose (subcutaneous)
ENSG00000168612	ZSWIM1	0.0749339	0.01985	0.00016	1	1	1	Adipose (subcutaneous)
ENSG00000196712	NF1	0.0265586	0.00703578	0.000160139	25	25	22	Adipose (subcutaneous)
ENSG00000091436	MLTK	-0.056874	0.0150744	0.000161372	8	8	7	Adipose (subcutaneous)
ENSG00000109047	RCVRN	-0.0142721	0.00378448	0.000162457	28	28	24	Adipose (subcutaneous)
ENSG00000136247	ZDHHC4	-0.0260987	0.00692778	0.000165052	70	70	44	Adipose (subcutaneous)
ENSG00000119771	KLHL29	-0.0423503	0.0112453	0.000165864	10	10	9	Adipose (subcutaneous)
ENSG00000127337	YEATS4	0.00984514	0.00261439	0.000166044	47	47	41	Adipose (subcutaneous)
ENSG00000267681	CTD-3199J23.6	0.0230881	0.00613689	0.000168442	30	30	24	Adipose (subcutaneous)
ENSG00000198315	ZKSCAN8	0.0319355	0.00850897	0.000174621	11	11	8	Adipose (subcutaneous)
ENSG00000156050	FAM161B	0.0451056	0.0120294	0.000177109	25	25	21	Adipose (subcutaneous)
ENSG00000145354	CISD2	0.0247	0.00658973	0.000178066	33	33	22	Adipose (subcutaneous)
ENSG00000117122	MFAP2	-0.0263552	0.00703158	0.000178165	15	15	9	Adipose (subcutaneous)
ENSG00000205572	SERF1B	-0.0509554	0.0136082	0.000180782	4	4	3	Adipose (subcutaneous)
ENSG00000084676	NCOA1	0.0506411	0.0135282	0.000181556	6	6	6	Adipose (subcutaneous)
ENSG00000237643	RP11-462G2.1	-0.0837901	0.0224288	0.000187094	2	2	2	Adipose (subcutaneous)
ENSG00000154096	THY1	0.0344443	0.00922895	0.000189816	18	18	17	Adipose (subcutaneous)
ENSG00000197465	GYPE	0.0233508	0.00625716	0.000190074	32	32	23	Adipose (subcutaneous)
ENSG00000197256	KANK2	0.0349642	0.00938939	0.000196245	6	6	6	Adipose (subcutaneous)
ENSG00000233820	RP11-535M15.2	-0.0159298	0.00428125	0.000198576	12	12	12	Adipose (subcutaneous)
ENSG00000267279	RP11-879F14.2	-0.0324162	0.00871217	0.000198596	8	8	8	Adipose (subcutaneous)
ENSG00000271581	XXbac-BPG248L24.12	-0.131642	0.0354024	0.000200443	44	44	6	Adipose (subcutaneous)
ENSG00000135502	SLC26A10	0.0353996	0.00952148	0.000200911	13	13	7	Adipose (subcutaneous)
ENSG00000149927	DOC2A	-0.0426856	0.0114824	0.000201216	7	7	5	Adipose (subcutaneous)
ENSG00000177628	GBA	0.029319	0.00788737	0.000201438	25	25	20	Adipose (subcutaneous)
ENSG00000166529	ZSCAN21	-0.0176886	0.00476117	0.000203065	15	15	13	Adipose (subcutaneous)
ENSG00000123965	PMS2P5	-0.0346682	0.00934222	0.000206512	30	30	17	Adipose (subcutaneous)
ENSG00000125898	FAM110A	-0.0395184	0.010651	0.000207021	8	8	8	Adipose (subcutaneous)
ENSG00000112619	PRPH2	-0.015163	0.00408712	0.00020729	45	45	35	Adipose (subcutaneous)
ENSG00000250860	CTD-2265D6.2	-0.301595	0.0813653	0.00021	2	2	1	Adipose (subcutaneous)
ENSG00000174483	BBS1	0.0829985	0.0224097	0.000212489	14	14	6	Adipose (subcutaneous)
ENSG00000176476	CCDC101	-0.0225753	0.00609712	0.000213389	13	13	13	Adipose (subcutaneous)
ENSG00000143774	GUK1	0.0366761	0.00990654	0.000213726	10	10	9	Adipose (subcutaneous)
ENSG00000205531	NAP1L4	-0.0206288	0.00557674	0.00021638	15	15	6	Adipose (subcutaneous)
ENSG00000183775	KCTD16	-0.0264853	0.00716015	0.000216464	40	40	36	Adipose (subcutaneous)
ENSG00000137288	UQCC2	-0.0630069	0.0170553	0.000220515	10	10	7	Adipose (subcutaneous)
ENSG00000117748	RPA2	-0.00860424	0.00233138	0.00022371	26	26	10	Adipose (subcutaneous)
ENSG00000213390	ARHGAP19	-0.0319907	0.00866817	0.000223731	27	27	24	Adipose (subcutaneous)
ENSG00000049449	RCN1	-0.0369726	0.0100184	0.000223852	3	3	2	Adipose (subcutaneous)
ENSG00000103671	TRIP4	0.0165316	0.00448061	0.000224622	22	22	20	Adipose (subcutaneous)
ENSG00000170209	ANKK1	-0.0122955	0.00333323	0.000225342	39	39	38	Adipose (subcutaneous)
ENSG00000179406	LINC00174	-0.0128673	0.00348854	0.000225632	8	8	8	Adipose (subcutaneous)
ENSG00000254285	KRT8P3	-0.507982	0.137729	0.000225775	6	6	3	Adipose (subcutaneous)
ENSG00000169026	MFSD7	0.0419637	0.0113839	0.000227609	5	5	3	Adipose (subcutaneous)
ENSG00000101280	ANGPT4	-0.0361466	0.00980911	0.000228704	13	13	11	Adipose (subcutaneous)
ENSG00000187664	HAPLN4	-0.0160606	0.00435976	0.000229767	34	34	27	Adipose (subcutaneous)
ENSG00000234127	TRIM26	-3.58273	0.972627	0.00023	37	37	1	Adipose (subcutaneous)
ENSG00000108511	HOXB6	0.0382779	0.0104012	0.000233109	17	17	12	Adipose (subcutaneous)
ENSG00000248712	CCDC153	0.0150465	0.00409146	0.000235493	15	15	15	Adipose (subcutaneous)
ENSG00000272209	RP3-500L14.2	0.143709	0.0390954	0.000237047	6	6	3	Adipose (subcutaneous)
ENSG00000213639	PPP1CB	-0.058462	0.0159128	0.000238875	32	32	15	Adipose (subcutaneous)
ENSG00000115380	EFEMP1	0.0199038	0.00541935	0.000239966	35	35	29	Adipose (subcutaneous)
ENSG00000168653	NDUFS5	0.00885877	0.00241206	0.000239998	44	44	31	Adipose (subcutaneous)
ENSG00000106538	RARRES2	-0.0192441	0.00524388	0.00024272	6	6	6	Adipose (subcutaneous)
ENSG00000132600	PRMT7	0.0113916	0.00310425	0.000242854	24	24	21	Adipose (subcutaneous)
ENSG00000236849	RP11-151D14.1	0.0246353	0.00671419	0.000243362	31	31	30	Adipose (subcutaneous)
ENSG00000002745	WNT16	0.0203066	0.005535	0.000243729	24	24	21	Adipose (subcutaneous)
ENSG00000145088	EAF2	-0.0446763	0.0121776	0.000243752	38	38	34	Adipose (subcutaneous)
ENSG00000085063	CD59	0.0111559	0.00304145	0.00024451	19	19	19	Adipose (subcutaneous)
ENSG00000180626	ZNF594	-0.0561656	0.0153291	0.000248334	18	18	15	Adipose (subcutaneous)
ENSG00000113273	ARSB	-0.0157443	0.00429906	0.000249989	38	38	34	Adipose (subcutaneous)
ENSG00000135390	ATP5G2	0.0227834	0.00622168	0.000250316	7	7	6	Adipose (subcutaneous)
ENSG00000229358	DPY19L1P1	0.0172757	0.00471874	0.00025114	46	46	41	Adipose (subcutaneous)
ENSG00000260947	RP11-384P7.7	-0.00849703	0.00232128	0.000251731	77	77	65	Adipose (subcutaneous)
ENSG00000187953	PMS2CL	-0.0125893	0.00343923	0.00025174	32	32	18	Adipose (subcutaneous)
ENSG00000112218	GPR63	0.016996	0.00464331	0.000251908	13	13	12	Adipose (subcutaneous)
ENSG00000150316	CWC15	0.014993	0.00409626	0.000252058	26	26	22	Adipose (subcutaneous)
ENSG00000135333	EPHA7	0.0109452	0.00299254	0.000254694	21	21	19	Adipose (subcutaneous)
ENSG00000020922	MRE11A	-0.00675583	0.00184759	0.000255614	15	15	12	Adipose (subcutaneous)
ENSG00000124440	HIF3A	0.0208896	0.00571498	0.000256939	49	49	41	Adipose (subcutaneous)
ENSG00000140382	HMG20A	0.0214544	0.00587174	0.000258342	11	11	11	Adipose (subcutaneous)
ENSG00000249244	RP11-548H18.2	0.0372955	0.0102092	0.000259079	16	16	14	Adipose (subcutaneous)
ENSG00000023608	SNAPC1	-0.0304089	0.00834346	0.000267773	13	13	10	Adipose (subcutaneous)
ENSG00000171055	FEZ2	0.0347632	0.00954679	0.000271218	12	12	12	Adipose (subcutaneous)
ENSG00000189298	ZKSCAN3	-0.0437974	0.0120279	0.000271247	10	10	8	Adipose (subcutaneous)
ENSG00000118640	VAMP8	0.0258394	0.00709636	0.000271355	26	26	22	Adipose (subcutaneous)
ENSG00000235449	RP11-480I12.2	0.0313874	0.00862392	0.000273088	28	28	25	Adipose (subcutaneous)
ENSG00000173531	MST1	-0.0210232	0.00578089	0.000276184	45	45	16	Adipose (subcutaneous)
ENSG00000213689	TREX1	0.0156639	0.00431131	0.000279915	10	10	5	Adipose (subcutaneous)
ENSG00000130943	PKDREJ	-0.019254	0.0053043	0.000283547	33	33	24	Adipose (subcutaneous)
ENSG00000142599	RERE	0.0120941	0.00333602	0.000288631	52	52	37	Adipose (subcutaneous)
ENSG00000146005	PSD2	0.0287058	0.00792	0.000289553	13	13	12	Adipose (subcutaneous)
ENSG00000112769	LAMA4	0.0260912	0.00720004	0.00029035	11	11	9	Adipose (subcutaneous)
ENSG00000108379	WNT3	0.0454024	0.0125365	0.000292764	25	25	12	Adipose (subcutaneous)
ENSG00000259652	RP11-797A18.3	0.020355	0.00562162	0.000293647	37	37	31	Adipose (subcutaneous)
ENSG00000176386	CDC26	-0.0131268	0.00362642	0.000294874	34	34	31	Adipose (subcutaneous)
ENSG00000122375	OPN4	0.0131608	0.00363836	0.000297766	45	45	40	Adipose (subcutaneous)
ENSG00000212694	AC084018.1	-0.0103734	0.00286789	0.000297923	20	20	18	Adipose (subcutaneous)
ENSG00000214022	REPIN1	-0.0210982	0.00583344	0.000298298	9	9	6	Adipose (subcutaneous)
ENSG00000270210	RP11-373D23.3	-0.0336098	0.0093067	0.000304594	16	16	14	Adipose (subcutaneous)
ENSG00000230189	GS1-124K5.2	-0.0414453	0.0114825	0.000306867	36	36	31	Adipose (subcutaneous)
ENSG00000186377	CYP4X1	0.0347486	0.00963023	0.000308232	19	19	13	Adipose (subcutaneous)
ENSG00000065548	ZC3H15	-0.0754028	0.0209058	0.00031	1	1	1	Adipose (subcutaneous)
ENSG00000118785	SPP1	-0.0299613	0.00831986	0.000316772	24	24	22	Adipose (subcutaneous)
ENSG00000108387	44443	-0.0343411	0.00954059	0.000318864	12	12	11	Adipose (subcutaneous)
ENSG00000188312	CENPP	0.00936076	0.00260177	0.000320869	14	14	12	Adipose (subcutaneous)
ENSG00000144791	LIMD1	0.0136132	0.00378423	0.000321478	20	20	18	Adipose (subcutaneous)
ENSG00000102967	DHODH	0.00836533	0.00232867	0.00032774	36	36	33	Adipose (subcutaneous)
ENSG00000084636	COL16A1	-0.0238856	0.00665371	0.000330917	21	21	19	Adipose (subcutaneous)
ENSG00000047188	YTHDC2	0.018221	0.00507769	0.000332672	18	18	16	Adipose (subcutaneous)
ENSG00000118689	FOXO3	0.0647342	0.0180397	0.000332681	2	2	2	Adipose (subcutaneous)
ENSG00000160293	VAV2	-0.0202199	0.00563497	0.000332865	14	14	11	Adipose (subcutaneous)
ENSG00000158428	C2orf62	0.0591025	0.0164929	0.000339005	10	10	7	Adipose (subcutaneous)
ENSG00000121101	TEX14	0.0232325	0.00649209	0.000345463	29	29	20	Adipose (subcutaneous)
ENSG00000119715	ESRRB	0.0160068	0.00447372	0.000346278	47	47	38	Adipose (subcutaneous)
ENSG00000232901	CYCSP10	0.168292	0.0471253	0.000355414	13	13	12	Adipose (subcutaneous)
ENSG00000117593	DARS2	-0.0271163	0.00760057	0.000360169	32	32	28	Adipose (subcutaneous)
ENSG00000025772	TOMM34	0.0246944	0.00692693	0.000363868	16	16	15	Adipose (subcutaneous)
ENSG00000151726	ACSL1	-0.05822	0.0163368	0.000365616	14	14	10	Adipose (subcutaneous)
ENSG00000142082	SIRT3	0.0130327	0.00365832	0.000367378	22	22	20	Adipose (subcutaneous)
ENSG00000253203	GUSBP3	-0.030385	0.008531	0.000368447	39	39	24	Adipose (subcutaneous)
ENSG00000154511	FAM69A	-0.013128	0.00368596	0.000368551	72	72	64	Adipose (subcutaneous)
ENSG00000140497	SCAMP2	0.0175062	0.00491569	0.000369028	31	31	28	Adipose (subcutaneous)
ENSG00000116874	WARS2	0.00651336	0.00182996	0.000371852	21	21	19	Adipose (subcutaneous)
ENSG00000205352	PRR13	-0.0170391	0.00478932	0.000374081	33	33	28	Adipose (subcutaneous)
ENSG00000078674	PCM1	-0.018643	0.00524055	0.000374467	26	26	24	Adipose (subcutaneous)
ENSG00000105974	CAV1	-0.0200354	0.00563332	0.000375712	23	23	20	Adipose (subcutaneous)
ENSG00000179698	KIAA1875	-0.0122542	0.00344666	0.000377423	38	38	25	Adipose (subcutaneous)
ENSG00000272622	RP11-395N3.2	0.0324682	0.00913657	0.000379922	9	9	8	Adipose (subcutaneous)
ENSG00000102595	UGGT2	-0.0159958	0.00450148	0.000380212	26	26	22	Adipose (subcutaneous)
ENSG00000089280	FUS	0.055081	0.0155017	0.000380531	15	15	11	Adipose (subcutaneous)
ENSG00000169567	HINT1	-0.0146548	0.00412465	0.00038089	42	42	36	Adipose (subcutaneous)
ENSG00000108384	RAD51C	-0.0130223	0.00366725	0.000383811	28	28	19	Adipose (subcutaneous)
ENSG00000058673	ZC3H11A	0.0297601	0.00838251	0.000384856	13	13	13	Adipose (subcutaneous)
ENSG00000133706	LARS	-0.00884194	0.00249093	0.000385737	69	69	67	Adipose (subcutaneous)
ENSG00000115159	GPD2	-0.0180569	0.0050883	0.000387116	12	12	12	Adipose (subcutaneous)
ENSG00000123352	SPATS2	-0.0266516	0.0075111	0.000387742	20	20	18	Adipose (subcutaneous)
ENSG00000100099	HPS4	0.0214197	0.00603886	0.000389676	9	9	9	Adipose (subcutaneous)
ENSG00000204531	POU5F1	0.0701279	0.0197722	0.000389941	64	64	7	Adipose (subcutaneous)
ENSG00000143603	KCNN3	0.0287055	0.00809671	0.000392125	17	17	11	Adipose (subcutaneous)
ENSG00000204977	TRIM13	-0.023585	0.00665247	0.000392176	33	33	31	Adipose (subcutaneous)
ENSG00000146021	KLHL3	0.0178796	0.00504355	0.000392542	62	62	49	Adipose (subcutaneous)
ENSG00000235565	RP11-86H7.7	0.0268567	0.00757798	0.000394042	28	28	21	Adipose (subcutaneous)
ENSG00000177600	RPLP2	0.0268789	0.00758557	0.000394972	8	8	8	Adipose (subcutaneous)
ENSG00000231412	CTC-490G23.2	0.0258775	0.00730461	0.000396176	52	52	18	Adipose (subcutaneous)
ENSG00000104852	SNRNP70	-0.032896	0.00928918	0.000398116	24	24	13	Adipose (subcutaneous)
ENSG00000168778	TCTN2	-0.0079049	0.00223254	0.000398961	69	69	65	Adipose (subcutaneous)
ENSG00000270409	RP11-44D5.1	0.0363333	0.0102657	0.000401183	8	8	8	Adipose (subcutaneous)
ENSG00000143374	TARS2	-0.0260108	0.00735671	0.000406768	17	17	12	Adipose (subcutaneous)
ENSG00000170175	CHRNB1	-0.0108982	0.00308262	0.000407226	24	24	19	Adipose (subcutaneous)
ENSG00000187151	ANGPTL5	-0.0182787	0.00517315	0.00041028	22	22	19	Adipose (subcutaneous)
ENSG00000168411	RFWD3	0.0144319	0.00408652	0.000413058	68	68	55	Adipose (subcutaneous)
ENSG00000135587	SMPD2	-0.0120159	0.00340327	0.000414456	76	76	73	Adipose (subcutaneous)
ENSG00000203791	METTL10	-0.00972172	0.00275448	0.000416472	38	38	33	Adipose (subcutaneous)
ENSG00000205937	RNPS1	-0.02076	0.00588511	0.000419434	8	8	6	Adipose (subcutaneous)
ENSG00000109519	GRPEL1	0.029047	0.00823462	0.000419625	8	8	7	Adipose (subcutaneous)
ENSG00000132205	EMILIN2	0.0396482	0.0112407	0.00042	1	1	1	Adipose (subcutaneous)
ENSG00000143512	HHIPL2	-0.0968759	0.0274699	0.0004209	10	10	3	Adipose (subcutaneous)
ENSG00000177156	TALDO1	-0.0295429	0.00837776	0.000421335	39	39	26	Adipose (subcutaneous)
ENSG00000180385	AC034193.5	0.0225372	0.00639265	0.000422719	18	18	16	Adipose (subcutaneous)
ENSG00000166762	CATSPER2	0.0198294	0.00563334	0.000431523	36	36	27	Adipose (subcutaneous)
ENSG00000243708	PLA2G4B	-0.0101539	0.00288462	0.000431526	12	12	12	Adipose (subcutaneous)
ENSG00000180336	C17orf104	-0.105549	0.0300008	0.000434487	6	6	4	Adipose (subcutaneous)
ENSG00000188906	LRRK2	-0.0203336	0.00578011	0.000435057	22	22	22	Adipose (subcutaneous)
ENSG00000179115	FARSA	-0.0447638	0.0127465	0.00044501	6	6	4	Adipose (subcutaneous)
ENSG00000100815	TRIP11	0.0548158	0.0156127	0.000446463	2	2	2	Adipose (subcutaneous)
ENSG00000158528	PPP1R9A	0.0350711	0.0100004	0.000453221	11	11	8	Adipose (subcutaneous)
ENSG00000108599	AKAP10	-0.0373561	0.0106573	0.000456274	24	24	17	Adipose (subcutaneous)
ENSG00000166582	CENPV	-0.0192982	0.00550752	0.00045838	28	28	27	Adipose (subcutaneous)
ENSG00000138767	CNOT6L	-0.013291	0.00379486	0.000461139	44	44	38	Adipose (subcutaneous)
ENSG00000227992	AC108463.2	-0.0328171	0.00937695	0.000465667	12	12	7	Adipose (subcutaneous)
ENSG00000198099	ADH4	-0.0174669	0.00499146	0.000466399	44	44	38	Adipose (subcutaneous)
ENSG00000254427	RP11-430H10.1	0.0149284	0.00426709	0.000467907	51	51	45	Adipose (subcutaneous)
ENSG00000258873	DUXA	-0.0170805	0.00488547	0.000471966	22	22	17	Adipose (subcutaneous)
ENSG00000174652	ZNF266	0.00691936	0.00197959	0.000473423	58	58	49	Adipose (subcutaneous)
ENSG00000089123	TASP1	-0.0158411	0.00453606	0.000478958	67	67	55	Adipose (subcutaneous)
ENSG00000165959	CLMN	-0.0595537	0.017054	0.000479291	7	7	5	Adipose (subcutaneous)
ENSG00000130528	HRC	-0.034025	0.00975153	0.000484473	2	2	2	Adipose (subcutaneous)
ENSG00000272849	RP11-347I19.8	-0.0129169	0.00370361	0.00048729	20	20	19	Adipose (subcutaneous)
ENSG00000115365	LANCL1	0.0298702	0.00856716	0.000489211	13	13	13	Adipose (subcutaneous)
ENSG00000250673	RP11-6L6.2	0.00681081	0.0019538	0.000490425	44	44	37	Adipose (subcutaneous)
ENSG00000164556	FAM183B	0.0216918	0.00622522	0.000493058	16	16	16	Adipose (subcutaneous)
ENSG00000169925	BRD3	0.0215923	0.00619949	0.000495977	27	27	19	Adipose (subcutaneous)
ENSG00000143924	EML4	0.0143221	0.00411224	0.000496208	17	17	13	Adipose (subcutaneous)
ENSG00000168090	COPS6	-0.043246	0.0124181	0.000496738	17	17	13	Adipose (subcutaneous)
ENSG00000008838	MED24	0.012239	0.00351452	0.000496897	49	49	39	Adipose (subcutaneous)
ENSG00000204967	PCDHA4	-0.0359565	0.010329	0.000499331	18	18	15	Adipose (subcutaneous)
ENSG00000269928	RP11-849F2.8	0.0175648	0.00505697	0.00051393	11	11	10	Adipose (subcutaneous)
ENSG00000171067	C11orf24	-0.0273521	0.00787744	0.000516199	27	27	25	Adipose (subcutaneous)
ENSG00000114395	CYB561D2	0.0225311	0.00648945	0.000516657	19	19	13	Adipose (subcutaneous)
ENSG00000257239	RP11-630C16.2	-0.0177766	0.0051203	0.000517002	25	25	24	Adipose (subcutaneous)
ENSG00000102763	VWA8	0.0193954	0.00558829	0.00051908	49	49	46	Adipose (subcutaneous)
ENSG00000258713	C20orf141	-0.0194328	0.00559978	0.000519916	33	33	29	Adipose (subcutaneous)
ENSG00000168701	TMEM208	-0.0209504	0.00603727	0.000520112	21	21	16	Adipose (subcutaneous)
ENSG00000089177	KIF16B	0.0245644	0.00708773	0.000528733	20	20	20	Adipose (subcutaneous)
ENSG00000163281	GNPDA2	0.00947833	0.00273794	0.000536476	31	31	30	Adipose (subcutaneous)
ENSG00000174915	PTDSS2	0.0243738	0.00704164	0.00053742	6	6	6	Adipose (subcutaneous)
ENSG00000173409	ARV1	0.0188291	0.0054419	0.000540126	14	14	13	Adipose (subcutaneous)
ENSG00000213533	TMEM110	0.0202501	0.00585276	0.000540326	50	50	38	Adipose (subcutaneous)
ENSG00000169047	IRS1	0.015395	0.00445045	0.000541781	34	34	28	Adipose (subcutaneous)
ENSG00000082701	GSK3B	-0.0237282	0.00686002	0.000542362	31	31	25	Adipose (subcutaneous)
ENSG00000145781	COMMD10	-0.0175892	0.00509058	0.000549802	35	35	30	Adipose (subcutaneous)
ENSG00000184669	OR7E14P	0.0278192	0.00805934	0.000556864	16	16	5	Adipose (subcutaneous)
ENSG00000197958	RPL12	-0.00725814	0.00210292	0.000557565	35	35	34	Adipose (subcutaneous)
ENSG00000104738	MCM4	0.0157482	0.00456455	0.000560346	15	15	11	Adipose (subcutaneous)
ENSG00000065057	NTHL1	-0.0304886	0.00884058	0.00056326	12	12	9	Adipose (subcutaneous)
ENSG00000110871	COQ5	0.0109465	0.00317425	0.000563658	43	43	34	Adipose (subcutaneous)
ENSG00000174606	ANGEL2	0.0139104	0.00403389	0.000563972	15	15	13	Adipose (subcutaneous)
ENSG00000124140	SLC12A5	-0.0170618	0.00494801	0.000564285	12	12	10	Adipose (subcutaneous)
ENSG00000127578	WFIKKN1	-0.0211846	0.00614848	0.000569998	17	17	13	Adipose (subcutaneous)
ENSG00000127399	LRRC61	-0.0100295	0.00291128	0.000570985	16	16	16	Adipose (subcutaneous)
ENSG00000158104	HPD	0.0209873	0.00609709	0.000577039	19	19	16	Adipose (subcutaneous)
ENSG00000112837	TBX18	-0.0210812	0.0061251	0.000577904	28	28	27	Adipose (subcutaneous)
ENSG00000172301	COPRS	0.0312477	0.0090809	0.000579497	9	9	7	Adipose (subcutaneous)
ENSG00000230812	RP4-794H19.4	-0.0202326	0.00588648	0.000587919	47	47	35	Adipose (subcutaneous)
ENSG00000030582	GRN	-0.0212566	0.00618552	0.000589278	15	15	12	Adipose (subcutaneous)
ENSG00000167182	SP2	0.0418546	0.0121811	0.000590336	25	25	18	Adipose (subcutaneous)
ENSG00000134283	PPHLN1	0.0176943	0.00515005	0.000590918	11	11	9	Adipose (subcutaneous)
ENSG00000226491	FTOP1	-0.0155572	0.00453024	0.00059458	19	19	16	Adipose (subcutaneous)
ENSG00000087494	PTHLH	0.0378873	0.0110339	0.000595351	20	20	16	Adipose (subcutaneous)
ENSG00000104866	PPP1R37	0.0269662	0.00785433	0.000596299	33	33	22	Adipose (subcutaneous)
ENSG00000186432	KPNA4	0.0465809	0.0135682	0.000596727	13	13	11	Adipose (subcutaneous)
ENSG00000105393	BABAM1	0.0189454	0.00551937	0.000597993	10	10	10	Adipose (subcutaneous)
ENSG00000165752	STK32C	-0.0204357	0.00595752	0.000603058	44	44	32	Adipose (subcutaneous)
ENSG00000041353	RAB27B	0.034317	0.0100148	0.0006111	12	12	11	Adipose (subcutaneous)
ENSG00000005189	AC004381.6	-0.0143763	0.00419568	0.000611548	70	70	58	Adipose (subcutaneous)
ENSG00000168993	CPLX1	0.0142939	0.00417176	0.000611742	24	24	16	Adipose (subcutaneous)
ENSG00000105708	ZNF14	0.0272701	0.00795903	0.00061184	14	14	13	Adipose (subcutaneous)
ENSG00000108469	RECQL5	-0.0347112	0.0101379	0.000617258	16	16	12	Adipose (subcutaneous)
ENSG00000242173	ARHGDIG	0.0599051	0.0175188	0.000627438	27	27	9	Adipose (subcutaneous)
ENSG00000119669	IRF2BPL	-0.0242833	0.00710354	0.00062974	19	19	18	Adipose (subcutaneous)
ENSG00000125534	PPDPF	-0.011967	0.00350138	0.000631307	42	42	30	Adipose (subcutaneous)
ENSG00000182253	SYNM	-0.0114985	0.00336664	0.000636815	17	17	15	Adipose (subcutaneous)
ENSG00000177383	MAGEF1	0.0567327	0.016622	0.000642255	5	5	3	Adipose (subcutaneous)
ENSG00000234902	AC007879.2	0.0307074	0.00900592	0.000650362	18	18	9	Adipose (subcutaneous)
ENSG00000268849	SIGLEC22P	-0.0228818	0.00671349	0.000653612	13	13	10	Adipose (subcutaneous)
ENSG00000175166	PSMD2	0.0316576	0.00929006	0.000655165	10	10	7	Adipose (subcutaneous)
ENSG00000065413	ANKRD44	0.0110678	0.0032482	0.000655929	33	33	28	Adipose (subcutaneous)
ENSG00000177380	PPFIA3	-0.0218195	0.00640419	0.000656638	41	41	25	Adipose (subcutaneous)
ENSG00000128872	TMOD2	-0.0177136	0.00520184	0.000661014	60	60	47	Adipose (subcutaneous)
ENSG00000204516	MICB	0.014377	0.00422292	0.000662794	75	75	18	Adipose (subcutaneous)
ENSG00000134802	SLC43A3	-0.0209251	0.00615989	0.000681333	47	47	42	Adipose (subcutaneous)
ENSG00000189011	AC138783.12	0.0104234	0.00306901	0.000682978	12	12	9	Adipose (subcutaneous)
ENSG00000124575	HIST1H1D	0.0395608	0.0116484	0.000683191	10	10	7	Adipose (subcutaneous)
ENSG00000188186	LAMTOR4	-0.0282025	0.00830509	0.000684247	34	34	24	Adipose (subcutaneous)
ENSG00000141569	TRIM65	0.0185734	0.00547407	0.000691386	29	29	21	Adipose (subcutaneous)
ENSG00000185736	ADARB2	-0.0295505	0.00870987	0.00069193	15	15	15	Adipose (subcutaneous)
ENSG00000213240	NOTCH2NL	0.0206022	0.00607243	0.000691974	22	22	14	Adipose (subcutaneous)
ENSG00000178307	TMEM11	-0.0362019	0.0106809	0.000700419	6	6	5	Adipose (subcutaneous)
ENSG00000142233	NTN5	-0.0379987	0.0112138	0.000702576	13	13	9	Adipose (subcutaneous)
ENSG00000157368	IL34	-0.027927	0.00824568	0.00070698	14	14	10	Adipose (subcutaneous)
ENSG00000196458	ZNF605	0.125247	0.0369939	0.000710194	9	9	6	Adipose (subcutaneous)
ENSG00000267272	RP5-1052I5.1	0.0320449	0.00946544	0.000710599	11	11	11	Adipose (subcutaneous)
ENSG00000090612	ZNF268	-0.0368106	0.0108801	0.000716177	10	10	7	Adipose (subcutaneous)
ENSG00000258181	RP11-493L12.4	-0.00983984	0.00291948	0.00075057	21	21	18	Adipose (subcutaneous)
ENSG00000185924	RTN4RL1	-0.0224311	0.00665531	0.00075058	10	10	8	Adipose (subcutaneous)
ENSG00000066933	MYO9A	0.0210484	0.00624686	0.000753199	34	34	25	Adipose (subcutaneous)
ENSG00000163902	RPN1	-0.0155654	0.00462076	0.000755566	27	27	23	Adipose (subcutaneous)
ENSG00000227477	STK4-AS1	0.0833812	0.0247649	0.00076014	9	9	8	Adipose (subcutaneous)
ENSG00000081019	RSBN1	-0.0265749	0.00789321	0.000760449	27	27	20	Adipose (subcutaneous)
ENSG00000085832	EPS15	-0.00751044	0.00223104	0.000761744	41	41	35	Adipose (subcutaneous)
ENSG00000140367	UBE2Q2	0.016648	0.00494791	0.000766408	27	27	26	Adipose (subcutaneous)
ENSG00000132383	RPA1	0.0160416	0.00477742	0.00078566	70	70	50	Adipose (subcutaneous)
ENSG00000119414	PPP6C	-0.0303442	0.00904088	0.000789821	18	18	16	Adipose (subcutaneous)
ENSG00000169972	PUSL1	-0.0444851	0.0132554	0.000790781	13	13	7	Adipose (subcutaneous)
ENSG00000242259	C22orf39	0.0219195	0.00653218	0.00079186	15	15	9	Adipose (subcutaneous)
ENSG00000108883	EFTUD2	0.0373235	0.0111247	0.00079364	5	5	4	Adipose (subcutaneous)
ENSG00000129244	ATP1B2	0.071496	0.0213149	0.000795758	18	18	8	Adipose (subcutaneous)
ENSG00000171357	LURAP1	-0.00838728	0.00250823	0.000826072	41	41	30	Adipose (subcutaneous)
ENSG00000203880	PCMTD2	0.0176887	0.00529196	0.000830082	30	30	22	Adipose (subcutaneous)
ENSG00000083099	LYRM2	0.0130333	0.00390402	0.000842487	48	48	44	Adipose (subcutaneous)
ENSG00000081853	PCDHGA2	-0.0274482	0.00822324	0.000844211	26	26	23	Adipose (subcutaneous)
ENSG00000080166	DCT	0.0399652	0.0119793	0.000849337	8	8	8	Adipose (subcutaneous)
ENSG00000245937	CTC-228N24.3	-0.00889656	0.00266881	0.000857528	13	13	13	Adipose (subcutaneous)
ENSG00000174197	MGA	-0.01442	0.00432631	0.000858834	81	81	62	Adipose (subcutaneous)
ENSG00000174950	CD164L2	0.0257946	0.00774528	0.000867311	19	19	15	Adipose (subcutaneous)
ENSG00000171722	C1orf111	-0.0379199	0.0113923	0.000872971	20	20	13	Adipose (subcutaneous)
ENSG00000087191	PSMC5	-0.0291478	0.00876139	0.000878367	49	49	35	Adipose (subcutaneous)
ENSG00000136240	KDELR2	0.0405185	0.0121812	0.00088	1	1	1	Adipose (subcutaneous)
ENSG00000253981	ALG1L13P	0.0328352	0.00987847	0.000887632	15	15	10	Adipose (subcutaneous)
ENSG00000169660	HEXDC	-0.15795	0.0475288	0.000889774	7	7	3	Adipose (subcutaneous)
ENSG00000120907	ADRA1A	0.00819277	0.0024661	0.000893266	85	85	78	Adipose (subcutaneous)
ENSG00000272892	RP11-57G10.8	-0.0316906	0.00954069	0.000894935	22	22	19	Adipose (subcutaneous)
ENSG00000043514	TRIT1	0.0107038	0.00322736	0.000911252	52	52	45	Adipose (subcutaneous)
ENSG00000169715	MT1E	-0.0169183	0.00510115	0.000911335	39	39	35	Adipose (subcutaneous)
ENSG00000134874	DZIP1	0.0300496	0.00906163	0.000912718	13	13	11	Adipose (subcutaneous)
ENSG00000112053	SLC26A8	-0.0103969	0.00313632	0.000916407	43	43	39	Adipose (subcutaneous)
ENSG00000181656	GPR88	-0.0321294	0.00970907	0.000935572	12	12	12	Adipose (subcutaneous)
ENSG00000100109	TFIP11	0.0157369	0.00476044	0.000947168	36	36	28	Adipose (subcutaneous)
ENSG00000156398	SFXN2	-0.023426	0.00709517	0.000961095	16	16	14	Adipose (subcutaneous)
ENSG00000146574	CCZ1B	-0.00767933	0.00232601	0.000961681	63	63	47	Adipose (subcutaneous)
ENSG00000168038	ULK4	0.0110752	0.00336132	0.000984534	113	113	96	Adipose (subcutaneous)
ENSG00000240563	L1TD1	-0.00865725	0.0026275	0.000984711	77	77	59	Adipose (subcutaneous)
ENSG00000155592	ZKSCAN2	0.011828	0.00358983	0.000984737	30	30	26	Adipose (subcutaneous)
ENSG00000115129	TP53I3	-0.0367907	0.0111685	0.000987246	31	31	26	Adipose (subcutaneous)
ENSG00000189306	RRP7A	-0.023626	0.00717878	0.000998021	36	36	23	Adipose (subcutaneous)
ENSG00000108785	HSD17B1P1	-0.0292701	0.0088944	0.000998854	16	16	8	Adipose (subcutaneous)
ENSG00000235374	SSR4P1	-0.0129215	0.00392671	0.000999492	49	49	37	Adipose (subcutaneous)
ENSG00000204348	DXO	-0.0517872	0.0157458	0.0010056	30	30	5	Adipose (subcutaneous)
ENSG00000146587	RBAK	-0.0133917	0.00407173	0.00100566	30	30	22	Adipose (subcutaneous)
ENSG00000204789	ZNF204P	0.0140333	0.00426801	0.00100893	56	56	37	Adipose (subcutaneous)
ENSG00000147874	HAUS6	0.0252271	0.00767619	0.00101472	6	6	4	Adipose (subcutaneous)
ENSG00000229694	RP11-305L7.6	-0.0323785	0.00988195	0.00105091	8	8	8	Adipose (subcutaneous)
ENSG00000108828	VAT1	0.0190079	0.00580341	0.00105548	36	36	29	Adipose (subcutaneous)
ENSG00000136877	FPGS	-0.0298855	0.0091253	0.00105655	11	11	10	Adipose (subcutaneous)
ENSG00000273270	RP11-212P7.2	-0.0087772	0.00268009	0.00105674	62	62	46	Adipose (subcutaneous)
ENSG00000101335	MYL9	0.0310952	0.00949515	0.0010572	10	10	9	Adipose (subcutaneous)
ENSG00000183741	CBX6	0.0669072	0.020432	0.00105798	7	7	4	Adipose (subcutaneous)
ENSG00000254135	RP11-32D16.1	-0.0200854	0.00613762	0.00106601	9	9	8	Adipose (subcutaneous)
ENSG00000264364	DYNLL2	-0.0228628	0.00698731	0.0010677	14	14	11	Adipose (subcutaneous)
ENSG00000112293	GPLD1	0.0220561	0.00674086	0.0010679	39	39	28	Adipose (subcutaneous)
ENSG00000151327	FAM177A1	0.012867	0.00393317	0.00107011	22	22	18	Adipose (subcutaneous)
ENSG00000189129	PLAC9	0.0138385	0.0042327	0.00107764	57	57	49	Adipose (subcutaneous)
ENSG00000132530	XAF1	-0.0215674	0.00659743	0.00107908	27	27	23	Adipose (subcutaneous)
ENSG00000233396	RP11-458D21.1	-0.0270275	0.00827105	0.00108415	12	12	7	Adipose (subcutaneous)
ENSG00000146243	IRAK1BP1	0.0131144	0.0040136	0.00108511	32	32	29	Adipose (subcutaneous)
ENSG00000176393	RNPEP	-0.00891951	0.00273289	0.00109942	132	132	106	Adipose (subcutaneous)
ENSG00000127947	PTPN12	-0.0172692	0.00529364	0.0011053	30	30	26	Adipose (subcutaneous)
ENSG00000184743	ATL3	0.0188507	0.00578091	0.00111077	22	22	21	Adipose (subcutaneous)
ENSG00000141562	NARF	0.0184453	0.00566123	0.00112127	33	33	23	Adipose (subcutaneous)
ENSG00000259051	HNRNPUP1	-0.0337067	0.0103518	0.00112952	16	16	12	Adipose (subcutaneous)
ENSG00000174564	IL20RB	0.0156616	0.00481279	0.00113724	45	45	37	Adipose (subcutaneous)
ENSG00000106868	SUSD1	0.00799909	0.00245829	0.00113824	25	25	24	Adipose (subcutaneous)
ENSG00000138722	MMRN1	-0.0234264	0.00720213	0.0011431	3	3	2	Adipose (subcutaneous)
ENSG00000271643	RP11-10C24.3	0.0363374	0.0111742	0.00114641	8	8	7	Adipose (subcutaneous)
ENSG00000164615	CAMLG	0.0140278	0.00431503	0.00115032	11	11	9	Adipose (subcutaneous)
ENSG00000170049	KCNAB3	-0.0139191	0.00428214	0.00115199	23	23	20	Adipose (subcutaneous)
ENSG00000240771	ARHGEF25	0.019934	0.00613481	0.00115675	18	18	13	Adipose (subcutaneous)
ENSG00000138101	DTNB	0.0106444	0.00327648	0.00115918	96	96	85	Adipose (subcutaneous)
ENSG00000025800	KPNA6	0.038545	0.0118719	0.0011674	21	21	16	Adipose (subcutaneous)
ENSG00000253193	FCGR1C	0.270521	0.0833302	0.00116886	13	13	8	Adipose (subcutaneous)
ENSG00000221838	AP4M1	-0.00901277	0.00277661	0.00117053	8	8	8	Adipose (subcutaneous)
ENSG00000076344	RGS11	-0.0314868	0.00970856	0.00118194	20	20	9	Adipose (subcutaneous)
ENSG00000217330	SSXP10	0.0155682	0.00480054	0.00118273	31	31	25	Adipose (subcutaneous)
ENSG00000125901	MRPS26	-0.0128088	0.00394987	0.00118342	22	22	20	Adipose (subcutaneous)
ENSG00000189157	FAM47E	0.010658	0.0032873	0.00118623	34	34	31	Adipose (subcutaneous)
ENSG00000204169	AGAP7	0.00843947	0.00260469	0.00119483	45	45	36	Adipose (subcutaneous)
ENSG00000050130	JKAMP	0.0292463	0.0090395	0.00121474	20	20	19	Adipose (subcutaneous)
ENSG00000112139	MDGA1	-0.00685362	0.00211866	0.00121695	32	32	28	Adipose (subcutaneous)
ENSG00000148219	ASTN2	0.0331556	0.0102526	0.00122125	10	10	7	Adipose (subcutaneous)
ENSG00000114770	ABCC5	-0.0523389	0.0161898	0.00122572	5	5	3	Adipose (subcutaneous)
ENSG00000139168	ZCRB1	0.013572	0.00419854	0.00122693	40	40	38	Adipose (subcutaneous)
ENSG00000008710	PKD1	0.0262779	0.00813161	0.00123108	49	49	20	Adipose (subcutaneous)
ENSG00000268836	LA16c-OS12.2	0.0333254	0.0103174	0.00123781	7	7	3	Adipose (subcutaneous)
ENSG00000254986	DPP3	0.0180712	0.00559904	0.00124851	23	23	19	Adipose (subcutaneous)
ENSG00000071794	HLTF	-0.0173511	0.00538383	0.00126933	26	26	23	Adipose (subcutaneous)
ENSG00000160886	LY6K	-0.0233647	0.0072538	0.00127729	20	20	19	Adipose (subcutaneous)
ENSG00000241464	RPL39P38	0.0922656	0.028655	0.00128247	4	4	3	Adipose (subcutaneous)
ENSG00000101363	MANBAL	0.00896061	0.0027837	0.00128658	83	83	70	Adipose (subcutaneous)
ENSG00000020426	MNAT1	0.0553341	0.0172074	0.00130117	3	3	3	Adipose (subcutaneous)
ENSG00000179580	RNF151	0.0368277	0.0114774	0.00133327	13	13	7	Adipose (subcutaneous)
ENSG00000213246	SUPT4H1	0.0186126	0.00580147	0.00133546	30	30	23	Adipose (subcutaneous)
ENSG00000087157	PGS1	-0.0541951	0.0169124	0.00135315	7	7	4	Adipose (subcutaneous)
ENSG00000181350	FAM211A	0.0461462	0.0144065	0.00135929	21	21	15	Adipose (subcutaneous)
ENSG00000153814	JAZF1	0.01436	0.00448379	0.00136164	48	48	39	Adipose (subcutaneous)
ENSG00000166913	YWHAB	-0.0240434	0.00750861	0.00136425	28	28	27	Adipose (subcutaneous)
ENSG00000100147	CCDC134	0.0182751	0.00570824	0.00136701	25	25	22	Adipose (subcutaneous)
ENSG00000109180	OCIAD1	-0.0307954	0.00962857	0.00138225	10	10	8	Adipose (subcutaneous)
ENSG00000182240	BACE2	-0.0115661	0.00362042	0.00139989	45	45	35	Adipose (subcutaneous)
ENSG00000178177	LCORL	0.0243512	0.00762328	0.00140158	14	14	11	Adipose (subcutaneous)
ENSG00000076003	MCM6	-0.0217552	0.00681434	0.00141014	27	27	21	Adipose (subcutaneous)
ENSG00000111361	EIF2B1	-0.0521439	0.0163427	0.00141948	7	7	6	Adipose (subcutaneous)
ENSG00000189227	C15orf61	-0.0246875	0.00774939	0.00144388	32	32	29	Adipose (subcutaneous)
ENSG00000183397	C19orf71	-0.0241527	0.00759196	0.00146593	15	15	12	Adipose (subcutaneous)
ENSG00000242551	POU5F1P6	-0.0192632	0.00605506	0.00146593	10	10	10	Adipose (subcutaneous)
ENSG00000182841	RRP7B	0.00964604	0.00303207	0.00146598	30	30	25	Adipose (subcutaneous)
ENSG00000250138	RP11-848G14.5	-0.0573092	0.0180315	0.00148148	14	14	7	Adipose (subcutaneous)
ENSG00000107679	PLEKHA1	-0.0274319	0.00863141	0.00148222	17	17	14	Adipose (subcutaneous)
ENSG00000172197	MBOAT1	0.0360143	0.0113368	0.00148927	6	6	5	Adipose (subcutaneous)
ENSG00000166123	GPT2	0.0307155	0.00966907	0.00148971	17	17	10	Adipose (subcutaneous)
ENSG00000163221	S100A12	-0.0362978	0.011427	0.00149067	22	22	14	Adipose (subcutaneous)
ENSG00000132670	PTPRA	-0.0252705	0.00796626	0.00151292	18	18	14	Adipose (subcutaneous)
ENSG00000261455	LINC01003	-0.0147366	0.00464594	0.00151428	46	46	35	Adipose (subcutaneous)
ENSG00000164219	PGGT1B	-0.0190642	0.0060144	0.00152566	16	16	12	Adipose (subcutaneous)
ENSG00000139618	BRCA2	-0.0538503	0.0169892	0.00152608	21	21	14	Adipose (subcutaneous)
ENSG00000133318	RTN3	0.0376255	0.0118716	0.00152777	6	6	5	Adipose (subcutaneous)
ENSG00000139187	KLRG1	0.00993199	0.00313758	0.00154823	61	61	49	Adipose (subcutaneous)
ENSG00000122674	CCZ1	0.00732863	0.0023166	0.00155871	64	64	38	Adipose (subcutaneous)
ENSG00000260539	RP11-252A24.7	-0.0145065	0.00458559	0.00155882	45	45	33	Adipose (subcutaneous)
ENSG00000145113	MUC4	-0.0277583	0.00877833	0.00156616	51	51	21	Adipose (subcutaneous)
ENSG00000198690	FAN1	0.0169633	0.0053677	0.00157632	23	23	20	Adipose (subcutaneous)
ENSG00000240970	RPL23AP64	-0.0387914	0.0122781	0.00158096	13	13	10	Adipose (subcutaneous)
ENSG00000244045	TMEM199	0.0431164	0.0136502	0.00158494	8	8	4	Adipose (subcutaneous)
ENSG00000205578	POM121B	-0.0284128	0.00900581	0.00160532	20	20	13	Adipose (subcutaneous)
ENSG00000223718	AC093107.7	0.0329074	0.0104319	0.00160772	20	20	17	Adipose (subcutaneous)
ENSG00000213889	PPM1N	0.0387904	0.0123005	0.00161289	4	4	2	Adipose (subcutaneous)
ENSG00000168405	CMAHP	0.0155031	0.00491619	0.00161341	31	31	27	Adipose (subcutaneous)
ENSG00000196152	ZNF79	0.020481	0.00649803	0.00162225	22	22	18	Adipose (subcutaneous)
ENSG00000253326	RP11-261C10.7	0.0137579	0.00436503	0.00162246	54	54	38	Adipose (subcutaneous)
ENSG00000110172	CHORDC1	-0.0239168	0.00758936	0.00162515	27	27	23	Adipose (subcutaneous)
ENSG00000187097	ENTPD5	0.0243715	0.00773563	0.00162965	8	8	8	Adipose (subcutaneous)
ENSG00000204438	GPANK1	-0.295242	0.0938067	0.00164763	23	23	3	Adipose (subcutaneous)
ENSG00000101000	PROCR	-0.0125114	0.00397674	0.0016544	34	34	31	Adipose (subcutaneous)
ENSG00000113812	ACTR8	-0.0155974	0.00495834	0.00165696	15	15	15	Adipose (subcutaneous)
ENSG00000172057	ORMDL3	0.0145121	0.00461858	0.00167734	16	16	14	Adipose (subcutaneous)
ENSG00000161091	MFSD12	0.0425006	0.0135268	0.00167826	11	11	9	Adipose (subcutaneous)
ENSG00000161533	ACOX1	0.0482831	0.0153727	0.00168469	7	7	7	Adipose (subcutaneous)
ENSG00000135116	HRK	-0.0590005	0.0187867	0.00168629	3	3	3	Adipose (subcutaneous)
ENSG00000014914	MTMR11	0.0122703	0.00390871	0.00169401	17	17	12	Adipose (subcutaneous)
ENSG00000139116	KIF21A	-0.0209538	0.00667718	0.00170032	37	37	29	Adipose (subcutaneous)
ENSG00000197119	SLC25A29	0.0200684	0.00639864	0.00171058	33	33	29	Adipose (subcutaneous)
ENSG00000143442	POGZ	0.0187263	0.00597481	0.00172319	30	30	25	Adipose (subcutaneous)
ENSG00000216901	AL022393.7	0.00875908	0.00279494	0.00172496	20	20	18	Adipose (subcutaneous)
ENSG00000182077	PTCHD3	-0.0905229	0.0289067	0.00173885	29	29	11	Adipose (subcutaneous)
ENSG00000184117	NIPSNAP1	-0.018695	0.00597717	0.00176157	48	48	35	Adipose (subcutaneous)
ENSG00000152763	WDR78	-0.015541	0.00497098	0.00176993	49	49	44	Adipose (subcutaneous)
ENSG00000073670	ADAM11	-0.014095	0.00450855	0.00177028	14	14	10	Adipose (subcutaneous)
ENSG00000166275	C10orf32	-0.00636342	0.00203623	0.00177744	29	29	25	Adipose (subcutaneous)
ENSG00000186281	GPAT2	-0.0264839	0.00848752	0.00180648	20	20	14	Adipose (subcutaneous)
ENSG00000121410	A1BG	0.0342427	0.0109755	0.001809	15	15	10	Adipose (subcutaneous)
ENSG00000137876	RSL24D1	-0.0156149	0.00500526	0.00181038	30	30	27	Adipose (subcutaneous)
ENSG00000185739	SRL	0.0144341	0.00462786	0.00181487	106	106	74	Adipose (subcutaneous)
ENSG00000248540	RP11-247C2.2	-0.0138817	0.00445456	0.00183145	78	78	60	Adipose (subcutaneous)
ENSG00000137561	TTPA	-0.0124582	0.00400113	0.00184778	77	77	65	Adipose (subcutaneous)
ENSG00000137700	SLC37A4	0.033393	0.0107262	0.00185056	19	19	15	Adipose (subcutaneous)
ENSG00000072778	ACADVL	-0.0414788	0.0133401	0.00187508	8	8	6	Adipose (subcutaneous)
ENSG00000106178	CCL24	-0.0138499	0.00445456	0.0018763	37	37	24	Adipose (subcutaneous)
ENSG00000172554	SNTG2	-0.0111282	0.00357938	0.00187738	14	14	12	Adipose (subcutaneous)
ENSG00000105738	SIPA1L3	-0.252797	0.0813357	0.00188317	6	6	4	Adipose (subcutaneous)
ENSG00000148655	C10orf11	-0.00934757	0.00300844	0.00188923	30	30	28	Adipose (subcutaneous)
ENSG00000232063	RP11-307E17.8	0.0182703	0.00588284	0.00189835	35	35	28	Adipose (subcutaneous)
ENSG00000257534	RP11-834C11.10	-0.0241223	0.00776778	0.0019	2	2	1	Adipose (subcutaneous)
ENSG00000229809	ZNF688	-0.041779	0.0134545	0.00190146	4	4	3	Adipose (subcutaneous)
ENSG00000188916	FAM196A	0.0306019	0.00985745	0.00190637	6	6	5	Adipose (subcutaneous)
ENSG00000085382	HACE1	0.0273266	0.00880277	0.00190717	26	26	23	Adipose (subcutaneous)
ENSG00000214544	GTF2IRD2P1	0.0270764	0.00872301	0.00190908	16	16	13	Adipose (subcutaneous)
ENSG00000198089	SFI1	-0.0124575	0.0040149	0.00191693	19	19	16	Adipose (subcutaneous)
ENSG00000196966	HIST1H3E	0.0230529	0.00743041	0.00191886	7	7	7	Adipose (subcutaneous)
ENSG00000160049	DFFA	0.0204817	0.00660663	0.00193411	35	35	24	Adipose (subcutaneous)
ENSG00000168385	44441	0.00622275	0.00200862	0.00194815	23	23	15	Adipose (subcutaneous)
ENSG00000197457	STMN3	-0.0364556	0.0117708	0.00195416	7	7	7	Adipose (subcutaneous)
ENSG00000248648	RP11-485M7.1	0.0340625	0.0109995	0.00195672	29	29	21	Adipose (subcutaneous)
ENSG00000174672	BRSK2	-0.0237728	0.00767805	0.00196015	37	37	23	Adipose (subcutaneous)
ENSG00000121075	TBX4	-0.0193214	0.00624101	0.00196229	31	31	27	Adipose (subcutaneous)
ENSG00000118777	ABCG2	-0.0476659	0.0153966	0.00196231	9	9	7	Adipose (subcutaneous)
ENSG00000166763	STRCP1	-0.01718	0.00554938	0.00196258	17	17	13	Adipose (subcutaneous)
ENSG00000149089	APIP	-0.00619541	0.00200197	0.00197045	72	72	67	Adipose (subcutaneous)
ENSG00000023516	AKAP11	0.022941	0.00741466	0.00197477	16	16	13	Adipose (subcutaneous)
ENSG00000163050	ADCK3	0.047192	0.0152564	0.0019797	4	4	2	Adipose (subcutaneous)
ENSG00000169857	AVEN	-0.0120012	0.00388485	0.00200682	36	36	35	Adipose (subcutaneous)
ENSG00000130193	THEM6	-0.0131287	0.00425292	0.00202199	41	41	27	Adipose (subcutaneous)
ENSG00000114654	EFCC1	-0.0425266	0.0137818	0.0020307	41	41	34	Adipose (subcutaneous)
ENSG00000174780	SRP72	0.0117952	0.00382562	0.0020478	35	35	30	Adipose (subcutaneous)
ENSG00000203666	EFCAB2	0.0127998	0.00415403	0.00206095	35	35	26	Adipose (subcutaneous)
ENSG00000149548	CCDC15	-0.0117545	0.00381707	0.00207374	39	39	36	Adipose (subcutaneous)
ENSG00000103512	NOMO1	0.016349	0.00531317	0.00209043	24	24	20	Adipose (subcutaneous)
ENSG00000117868	ESYT2	-0.0280015	0.00910181	0.0020946	10	10	9	Adipose (subcutaneous)
ENSG00000188157	AGRN	-0.0565753	0.0183976	0.00210402	16	16	7	Adipose (subcutaneous)
ENSG00000166479	TMX3	-0.0169413	0.00551307	0.00211973	15	15	14	Adipose (subcutaneous)
ENSG00000107105	ELAVL2	-0.0156267	0.00508868	0.00213428	36	36	28	Adipose (subcutaneous)
ENSG00000196586	MYO6	-0.0175646	0.00572079	0.00213841	30	30	29	Adipose (subcutaneous)
ENSG00000164054	SHISA5	0.0568144	0.0185084	0.00214302	14	14	12	Adipose (subcutaneous)
ENSG00000123106	CCDC91	0.0391297	0.0127491	0.00214629	10	10	10	Adipose (subcutaneous)
ENSG00000237624	OXCT2P1	0.0111071	0.0036198	0.00215188	16	16	11	Adipose (subcutaneous)
ENSG00000174951	FUT1	0.0199074	0.00649077	0.00216197	17	17	13	Adipose (subcutaneous)
ENSG00000142892	PIGK	-0.0131422	0.00428985	0.00218716	30	30	28	Adipose (subcutaneous)
ENSG00000135525	MAP7	-0.0199176	0.00651075	0.00221941	40	40	33	Adipose (subcutaneous)
ENSG00000260128	ULK4P2	0.0468987	0.0153318	0.0022214	10	10	8	Adipose (subcutaneous)
ENSG00000107897	ACBD5	0.0216818	0.00709259	0.00223592	30	30	25	Adipose (subcutaneous)
ENSG00000226266	AC009961.3	0.0146505	0.00479722	0.00225842	48	48	42	Adipose (subcutaneous)
ENSG00000026950	BTN3A1	-0.0110023	0.00360551	0.00227678	41	41	39	Adipose (subcutaneous)
ENSG00000115677	HDLBP	0.0112824	0.00369888	0.00228663	28	28	23	Adipose (subcutaneous)
ENSG00000137996	RTCA	0.0110157	0.00361353	0.00230027	39	39	36	Adipose (subcutaneous)
ENSG00000103061	SLC7A6OS	0.0474723	0.015574	0.00230231	17	17	14	Adipose (subcutaneous)
ENSG00000164933	SLC25A32	-0.0277147	0.00909273	0.00230365	21	21	19	Adipose (subcutaneous)
ENSG00000164008	C1orf50	-0.0681719	0.0223683	0.002306	8	8	7	Adipose (subcutaneous)
ENSG00000139725	RHOF	-0.0320732	0.010526	0.00231098	6	6	6	Adipose (subcutaneous)
ENSG00000183423	LRIT3	-0.0352647	0.0115737	0.00231161	6	6	5	Adipose (subcutaneous)
ENSG00000231035	RPL7L1P9	-0.0344359	0.0113099	0.00232861	16	16	12	Adipose (subcutaneous)
ENSG00000068079	IFI35	0.0117424	0.00385733	0.00233309	58	58	38	Adipose (subcutaneous)
ENSG00000214870	AC004540.5	-0.0119748	0.00393458	0.00233857	10	10	8	Adipose (subcutaneous)
ENSG00000137819	PAQR5	-0.0372441	0.0122421	0.00234779	13	13	12	Adipose (subcutaneous)
ENSG00000102890	ELMO3	0.015002	0.00493262	0.00235495	33	33	26	Adipose (subcutaneous)
ENSG00000244731	C4A	-0.0236541	0.00778023	0.00236354	46	46	12	Adipose (subcutaneous)
ENSG00000134285	FKBP11	-0.0434334	0.0142968	0.00238171	24	24	14	Adipose (subcutaneous)
ENSG00000204842	ATXN2	0.0435052	0.0143313	0.0024	2	2	1	Adipose (subcutaneous)
ENSG00000260761	RP11-184E9.2	0.00671209	0.0022152	0.00244541	25	25	23	Adipose (subcutaneous)
ENSG00000172687	ZNF738	0.00936226	0.00309087	0.0024536	30	30	23	Adipose (subcutaneous)
ENSG00000204525	HLA-C	0.0573105	0.0189289	0.00246452	66	66	6	Adipose (subcutaneous)
ENSG00000271967	RP11-134K13.4	-0.0222221	0.00735209	0.0025065	33	33	31	Adipose (subcutaneous)
ENSG00000255098	RP11-481A20.11	-0.0370283	0.0122513	0.00250786	25	25	21	Adipose (subcutaneous)
ENSG00000145832	SLC25A48	-0.0124742	0.00412745	0.00250891	53	53	45	Adipose (subcutaneous)
ENSG00000124713	GNMT	-0.0102834	0.00340553	0.00253088	18	18	16	Adipose (subcutaneous)
ENSG00000159873	CCDC117	-0.0586302	0.0194277	0.00254558	9	9	7	Adipose (subcutaneous)
ENSG00000163155	LYSMD1	0.0320017	0.0106051	0.00254796	15	15	13	Adipose (subcutaneous)
ENSG00000083444	PLOD1	0.0350837	0.0116279	0.00255119	8	8	4	Adipose (subcutaneous)
ENSG00000143756	FBXO28	-0.0367146	0.0121692	0.00255274	9	9	8	Adipose (subcutaneous)
ENSG00000091592	NLRP1	-0.0251564	0.00833914	0.00255567	20	20	19	Adipose (subcutaneous)
ENSG00000147576	ADHFE1	-0.0103296	0.00342564	0.00256663	32	32	28	Adipose (subcutaneous)
ENSG00000105576	TNPO2	-0.053898	0.0178765	0.00256964	8	8	6	Adipose (subcutaneous)
ENSG00000242622	RP11-18H7.1	-0.0530448	0.0176011	0.00258058	5	5	5	Adipose (subcutaneous)
ENSG00000123415	SMUG1	0.00812023	0.00269469	0.00258319	15	15	10	Adipose (subcutaneous)
ENSG00000139567	ACVRL1	-0.0138308	0.00459184	0.00259502	41	41	29	Adipose (subcutaneous)
ENSG00000124789	NUP153	0.0395628	0.0131454	0.00261564	9	9	9	Adipose (subcutaneous)
ENSG00000135655	USP15	-0.0165892	0.00551236	0.00261709	57	57	51	Adipose (subcutaneous)
ENSG00000234719	RP11-166B2.1	0.00550678	0.00183044	0.00262583	50	50	38	Adipose (subcutaneous)
ENSG00000166532	RIMKLB	-0.00920391	0.00306084	0.00263848	19	19	11	Adipose (subcutaneous)
ENSG00000158258	CLSTN2	-0.0242472	0.00806567	0.0026451	37	37	33	Adipose (subcutaneous)
ENSG00000164123	C4orf45	0.026051	0.00867606	0.00267659	20	20	18	Adipose (subcutaneous)
ENSG00000143942	CHAC2	0.0300782	0.0100213	0.0026872	16	16	16	Adipose (subcutaneous)
ENSG00000100068	LRP5L	-0.0248211	0.0082703	0.00268894	58	58	38	Adipose (subcutaneous)
ENSG00000105607	GCDH	-3.81596	1.27199	0.0027	4	4	1	Adipose (subcutaneous)
ENSG00000039139	DNAH5	0.0357164	0.0119236	0.00274055	7	7	6	Adipose (subcutaneous)
ENSG00000181555	SETD2	-0.0245059	0.0081905	0.00277168	37	37	33	Adipose (subcutaneous)
ENSG00000140527	WDR93	-0.0236658	0.00791107	0.00277631	27	27	20	Adipose (subcutaneous)
ENSG00000213760	ATP6V1G2	-0.0146998	0.00491506	0.00278274	24	24	2	Adipose (subcutaneous)
ENSG00000148225	WDR31	0.023471	0.00785154	0.0027957	7	7	6	Adipose (subcutaneous)
ENSG00000174989	FBXW8	0.0181919	0.00608835	0.00280826	17	17	14	Adipose (subcutaneous)
ENSG00000204556	CTD-2514C3.1	-0.0211595	0.00708527	0.00282281	13	13	9	Adipose (subcutaneous)
ENSG00000119865	CNRIP1	-0.0196779	0.006592	0.00283473	14	14	13	Adipose (subcutaneous)
ENSG00000260382	RP11-540B6.2	0.0254914	0.00854333	0.00284711	10	10	9	Adipose (subcutaneous)
ENSG00000106258	CYP3A5	0.0668777	0.0224408	0.0028808	5	5	2	Adipose (subcutaneous)
ENSG00000184500	PROS1	-0.0178763	0.00599901	0.00288356	26	26	21	Adipose (subcutaneous)
ENSG00000100983	GSS	0.0313093	0.0105096	0.00289079	19	19	16	Adipose (subcutaneous)
ENSG00000166925	TSC22D4	0.048193	0.0161778	0.00289238	4	4	3	Adipose (subcutaneous)
ENSG00000161692	DBF4B	-0.00820996	0.00275673	0.00289993	16	16	11	Adipose (subcutaneous)
ENSG00000184040	TMEM236	0.0214392	0.00719912	0.00290108	19	19	16	Adipose (subcutaneous)
ENSG00000106261	ZKSCAN1	-0.0524642	0.017628	0.00291854	14	14	10	Adipose (subcutaneous)
ENSG00000118096	IFT46	0.0131655	0.00442368	0.002919	37	37	32	Adipose (subcutaneous)
ENSG00000203685	C1orf95	-0.0167163	0.00562207	0.00294588	28	28	24	Adipose (subcutaneous)
ENSG00000250848	CTD-2083E4.5	-0.023274	0.00783846	0.00298563	32	32	19	Adipose (subcutaneous)
ENSG00000230701	FBXW4P1	-0.0113151	0.00381119	0.00298863	8	8	8	Adipose (subcutaneous)
ENSG00000101639	CEP192	-0.00557643	0.00187928	0.00300406	36	36	30	Adipose (subcutaneous)
ENSG00000213024	NUP62	-0.0401257	0.0135289	0.00301778	6	6	4	Adipose (subcutaneous)
ENSG00000213753	RPL23AP79	0.0291798	0.0098406	0.0030244	34	34	24	Adipose (subcutaneous)
ENSG00000160117	ANKLE1	-0.0195648	0.00660147	0.0030396	47	47	34	Adipose (subcutaneous)
ENSG00000204653	ASPDH	0.0219728	0.00741534	0.00304497	5	5	4	Adipose (subcutaneous)
ENSG00000124198	ARFGEF2	0.0353971	0.0119507	0.00305725	16	16	12	Adipose (subcutaneous)
ENSG00000125734	GPR108	0.0103258	0.00348734	0.00306695	20	20	14	Adipose (subcutaneous)
ENSG00000241945	PWP2	-0.0451667	0.0152617	0.00308157	4	4	4	Adipose (subcutaneous)
ENSG00000087085	ACHE	-0.015162	0.00512633	0.00309969	44	44	29	Adipose (subcutaneous)
ENSG00000176783	RUFY1	0.436675	0.147643	0.0031	8	8	1	Adipose (subcutaneous)
ENSG00000196653	ZNF502	-0.00749413	0.00253415	0.00310391	38	38	31	Adipose (subcutaneous)
ENSG00000198951	NAGA	0.0117604	0.00397704	0.00310575	19	19	14	Adipose (subcutaneous)
ENSG00000245680	ZNF585B	0.0124674	0.00422184	0.00314616	23	23	17	Adipose (subcutaneous)
ENSG00000079805	DNM2	-0.0315035	0.0106684	0.00314721	19	19	17	Adipose (subcutaneous)
ENSG00000224848	RP11-535M15.1	-0.0110006	0.00372738	0.00316429	18	18	13	Adipose (subcutaneous)
ENSG00000152382	TADA1	0.0812107	0.0275289	0.00317757	6	6	4	Adipose (subcutaneous)
ENSG00000080293	SCTR	-0.0224114	0.00759885	0.00318474	14	14	8	Adipose (subcutaneous)
ENSG00000126803	HSPA2	0.0273461	0.00928536	0.00322874	17	17	12	Adipose (subcutaneous)
ENSG00000143595	AQP10	0.0240699	0.00817306	0.00322921	8	8	7	Adipose (subcutaneous)
ENSG00000236184	TCEA1P4	-0.0421583	0.0143239	0.00324814	11	11	10	Adipose (subcutaneous)
ENSG00000115183	TANC1	-0.0228441	0.00776536	0.00326309	21	21	20	Adipose (subcutaneous)
ENSG00000005243	COPZ2	0.014622	0.00497897	0.00331669	65	65	51	Adipose (subcutaneous)
ENSG00000259433	CTD-2651B20.4	-0.0142394	0.00485	0.00332517	22	22	17	Adipose (subcutaneous)
ENSG00000012223	LTF	0.0304451	0.0103715	0.00333066	35	35	23	Adipose (subcutaneous)
ENSG00000054282	SDCCAG8	0.0118227	0.0040296	0.0033466	14	14	13	Adipose (subcutaneous)
ENSG00000170037	CNTROB	-0.155071	0.0529424	0.0034	7	7	1	Adipose (subcutaneous)
ENSG00000101452	DHX35	-0.0247776	0.00846086	0.00340603	15	15	10	Adipose (subcutaneous)
ENSG00000101670	LIPG	0.0178257	0.00609141	0.00342952	21	21	18	Adipose (subcutaneous)
ENSG00000261143	RP11-114H24.5	0.0157658	0.00538812	0.00343323	41	41	36	Adipose (subcutaneous)
ENSG00000186665	C17orf58	-0.0270178	0.00923561	0.00344016	40	40	36	Adipose (subcutaneous)
ENSG00000168672	FAM84B	0.0231194	0.00790385	0.00344373	6	6	5	Adipose (subcutaneous)
ENSG00000064999	ANKS1A	-0.023975	0.00819908	0.0034545	12	12	9	Adipose (subcutaneous)
ENSG00000176732	PFN4	-0.0159305	0.00545105	0.00347271	20	20	17	Adipose (subcutaneous)
ENSG00000136811	ODF2	0.0243691	0.00833946	0.0034763	19	19	17	Adipose (subcutaneous)
ENSG00000251593	MSNP1	0.0145297	0.00497375	0.00348599	51	51	36	Adipose (subcutaneous)
ENSG00000105619	TFPT	0.0171468	0.00587136	0.0034956	29	29	22	Adipose (subcutaneous)
ENSG00000273038	RP11-479G22.8	-0.00860758	0.00294862	0.0035094	11	11	11	Adipose (subcutaneous)
ENSG00000100196	KDELR3	-0.0120525	0.0041313	0.00353011	35	35	29	Adipose (subcutaneous)
ENSG00000171735	CAMTA1	0.0227358	0.0077941	0.00353356	29	29	19	Adipose (subcutaneous)
ENSG00000198478	SH3BGRL2	0.0144882	0.00496772	0.00354017	10	10	10	Adipose (subcutaneous)
ENSG00000259894	RP11-697E2.4	0.085748	0.0294026	0.00354161	6	6	5	Adipose (subcutaneous)
ENSG00000182472	CAPN12	-0.00727997	0.00249786	0.00356277	21	21	19	Adipose (subcutaneous)
ENSG00000130270	ATP8B3	-0.0101299	0.00347635	0.00356883	12	12	7	Adipose (subcutaneous)
ENSG00000119401	TRIM32	0.0379609	0.01303	0.00357578	10	10	9	Adipose (subcutaneous)
ENSG00000229117	RPL41	-0.0987156	0.0339047	0.00359631	3	3	2	Adipose (subcutaneous)
ENSG00000224094	RPS24P8	0.0230714	0.00792522	0.0036011	19	19	16	Adipose (subcutaneous)
ENSG00000197980	LEKR1	-0.0136131	0.00467685	0.00360583	26	26	22	Adipose (subcutaneous)
ENSG00000164506	STXBP5	0.0227594	0.00781937	0.00360689	15	15	14	Adipose (subcutaneous)
ENSG00000243753	HLA-L	0.0156073	0.00536257	0.00360953	109	109	2	Adipose (subcutaneous)
ENSG00000145777	TSLP	-0.00672889	0.00231238	0.00361504	30	30	28	Adipose (subcutaneous)
ENSG00000166839	ANKDD1A	-0.0201415	0.00692421	0.00362757	5	5	4	Adipose (subcutaneous)
ENSG00000143740	SNAP47	-0.0167282	0.00575343	0.003643	42	42	36	Adipose (subcutaneous)
ENSG00000148498	PARD3	0.042969	0.0147796	0.00364548	11	11	11	Adipose (subcutaneous)
ENSG00000151532	VTI1A	-0.0168072	0.00578129	0.00364716	39	39	32	Adipose (subcutaneous)
ENSG00000085491	SLC25A24	0.013625	0.00468914	0.00366499	64	64	52	Adipose (subcutaneous)
ENSG00000163673	DCLK3	0.0114781	0.00395164	0.00367665	77	77	62	Adipose (subcutaneous)
ENSG00000170291	ELP5	-0.0122971	0.00423767	0.00370953	14	14	13	Adipose (subcutaneous)
ENSG00000111886	GABRR2	0.0129941	0.00447996	0.00372576	7	7	7	Adipose (subcutaneous)
ENSG00000140090	SLC24A4	-0.00995324	0.00343158	0.00372588	66	66	61	Adipose (subcutaneous)
ENSG00000205047	FLJ00104	-0.012835	0.0044256	0.00372964	16	16	14	Adipose (subcutaneous)
ENSG00000206344	HCG27	0.101476	0.0350026	0.00374238	46	46	5	Adipose (subcutaneous)
ENSG00000158286	RNF207	-0.0834573	0.0288051	0.00376386	3	3	2	Adipose (subcutaneous)
ENSG00000006453	BAIAP2L1	-0.0158514	0.00547574	0.00379344	15	15	12	Adipose (subcutaneous)
ENSG00000242689	CNTF	0.0139463	0.00481841	0.003799	84	84	74	Adipose (subcutaneous)
ENSG00000141401	IMPA2	0.0105696	0.003652	0.00380129	14	14	13	Adipose (subcutaneous)
ENSG00000117450	PRDX1	0.0249928	0.00863557	0.00380164	15	15	13	Adipose (subcutaneous)
ENSG00000149499	EML3	-0.0226588	0.00783044	0.00380754	15	15	11	Adipose (subcutaneous)
ENSG00000173805	HAP1	-0.0127648	0.00441173	0.0038111	17	17	15	Adipose (subcutaneous)
ENSG00000136982	DSCC1	0.0103903	0.00359132	0.00381393	21	21	20	Adipose (subcutaneous)
ENSG00000144580	RQCD1	0.0225678	0.00780225	0.00382215	18	18	15	Adipose (subcutaneous)
ENSG00000168228	ZCCHC4	0.0316104	0.0109293	0.00382474	22	22	16	Adipose (subcutaneous)
ENSG00000033178	UBA6	-0.0121506	0.00420176	0.00383068	71	71	67	Adipose (subcutaneous)
ENSG00000272341	RP1-151F17.2	-0.0584545	0.0202244	0.00384888	2	2	2	Adipose (subcutaneous)
ENSG00000058453	CROCC	0.00840439	0.00290793	0.00385041	29	29	19	Adipose (subcutaneous)
ENSG00000260302	RP11-973H7.1	-0.0122241	0.00423108	0.00386318	22	22	16	Adipose (subcutaneous)
ENSG00000129158	SERGEF	0.0255117	0.00883323	0.00387518	11	11	9	Adipose (subcutaneous)
ENSG00000118596	SLC16A7	-0.0229861	0.00795908	0.00387662	17	17	17	Adipose (subcutaneous)
ENSG00000007255	TRAPPC6A	-0.0317059	0.0109841	0.00389523	20	20	18	Adipose (subcutaneous)
ENSG00000234177	AC068057.2	-0.0141028	0.00488676	0.00390279	70	70	59	Adipose (subcutaneous)
ENSG00000137992	DBT	-0.0232889	0.00806996	0.00390334	28	28	25	Adipose (subcutaneous)
ENSG00000213171	LINGO4	-0.0333676	0.0115629	0.00390497	27	27	19	Adipose (subcutaneous)
ENSG00000226926	AC010423.1	-0.0139435	0.00483297	0.00391302	40	40	36	Adipose (subcutaneous)
ENSG00000153037	SRP19	-0.0217866	0.00755383	0.00392444	11	11	10	Adipose (subcutaneous)
ENSG00000233393	AP000688.29	-0.0205074	0.00711038	0.00392474	30	30	25	Adipose (subcutaneous)
ENSG00000197479	PCDHB11	-0.0597959	0.0207383	0.0039347	16	16	11	Adipose (subcutaneous)
ENSG00000096433	ITPR3	0.0170433	0.00591311	0.00394798	10	10	10	Adipose (subcutaneous)
ENSG00000238078	RP11-295M18.2	0.00701727	0.0024349	0.00395222	31	31	22	Adipose (subcutaneous)
ENSG00000128487	SPECC1	-0.0174292	0.00604955	0.00396329	16	16	12	Adipose (subcutaneous)
ENSG00000135049	AGTPBP1	0.0362698	0.0125993	0.00399299	4	4	3	Adipose (subcutaneous)
ENSG00000112294	ALDH5A1	0.0145567	0.00505733	0.00399776	19	19	16	Adipose (subcutaneous)
ENSG00000185499	MUC1	-0.0136297	0.00473576	0.00400154	40	40	30	Adipose (subcutaneous)
ENSG00000100302	RASD2	-0.0127194	0.00442159	0.00401903	79	79	66	Adipose (subcutaneous)
ENSG00000197748	WDR96	-0.0146912	0.00510706	0.00401924	40	40	32	Adipose (subcutaneous)
ENSG00000143702	CEP170	0.0216372	0.00752561	0.00403846	14	14	14	Adipose (subcutaneous)
ENSG00000221947	XKR9	0.00545009	0.00189561	0.00403892	65	65	61	Adipose (subcutaneous)
ENSG00000169738	DCXR	0.152819	0.0532403	0.0041	4	4	1	Adipose (subcutaneous)
ENSG00000115841	RMDN2	0.0248191	0.00864903	0.00411011	26	26	26	Adipose (subcutaneous)
ENSG00000110628	SLC22A18	0.00695249	0.00242307	0.0041139	31	31	25	Adipose (subcutaneous)
ENSG00000185344	ATP6V0A2	-0.00872477	0.00304444	0.00415948	95	95	68	Adipose (subcutaneous)
ENSG00000105501	SIGLEC5	-0.0127753	0.00446115	0.00418735	27	27	23	Adipose (subcutaneous)
ENSG00000163820	FYCO1	-0.0128725	0.00449833	0.00421492	23	23	22	Adipose (subcutaneous)
ENSG00000235241	RP11-108M9.5	0.0145653	0.00509374	0.00424363	30	30	20	Adipose (subcutaneous)
ENSG00000156886	ITGAD	0.0175581	0.00614406	0.0042668	62	62	45	Adipose (subcutaneous)
ENSG00000099956	SMARCB1	0.00908374	0.00317926	0.00427418	28	28	25	Adipose (subcutaneous)
ENSG00000172354	GNB2	-0.0590911	0.0206819	0.00427478	12	12	7	Adipose (subcutaneous)
ENSG00000165695	AK8	0.0188402	0.00659448	0.0042772	22	22	21	Adipose (subcutaneous)
ENSG00000105976	MET	-0.0276153	0.00966788	0.00428484	19	19	16	Adipose (subcutaneous)
ENSG00000076650	GPATCH1	0.0173466	0.00607331	0.00428748	34	34	30	Adipose (subcutaneous)
ENSG00000167641	PPP1R14A	-0.118234	0.041397	0.0042888	5	5	2	Adipose (subcutaneous)
ENSG00000131055	COX4I2	-0.0199384	0.00698136	0.00429082	16	16	13	Adipose (subcutaneous)
ENSG00000160194	NDUFV3	0.00714985	0.00250384	0.00429611	22	22	21	Adipose (subcutaneous)
ENSG00000248408	RP11-452C8.1	-0.0126265	0.00442228	0.00430092	42	42	39	Adipose (subcutaneous)
ENSG00000068878	PSME4	0.0194309	0.0068059	0.00430367	33	33	28	Adipose (subcutaneous)
ENSG00000152291	TGOLN2	-0.0143446	0.00502577	0.00431453	16	16	15	Adipose (subcutaneous)
ENSG00000232491	RP4-756H11.1	0.0190589	0.00668104	0.00433508	40	40	33	Adipose (subcutaneous)
ENSG00000065518	NDUFB4	0.0561224	0.0196763	0.00434062	2	2	2	Adipose (subcutaneous)
ENSG00000260778	MIR940	0.0275058	0.00964846	0.004361	4	4	2	Adipose (subcutaneous)
ENSG00000227107	AC096574.5	-0.0195201	0.00684935	0.004373	23	23	20	Adipose (subcutaneous)
ENSG00000143452	HORMAD1	-0.0102234	0.00359002	0.00440315	28	28	19	Adipose (subcutaneous)
ENSG00000203499	FAM83H-AS1	0.0272908	0.00958343	0.00440356	15	15	12	Adipose (subcutaneous)
ENSG00000103269	RHBDL1	-0.0364961	0.0128204	0.00441727	13	13	7	Adipose (subcutaneous)
ENSG00000123213	NLN	-0.0132801	0.00466555	0.00442138	18	18	14	Adipose (subcutaneous)
ENSG00000061938	TNK2	0.0207332	0.00728917	0.0044497	33	33	21	Adipose (subcutaneous)
ENSG00000167136	ENDOG	0.0202259	0.00711118	0.00445183	24	24	17	Adipose (subcutaneous)
ENSG00000140993	TIGD7	0.0148025	0.00520753	0.00447583	24	24	19	Adipose (subcutaneous)
ENSG00000173511	VEGFB	0.0128609	0.00452686	0.00449704	5	5	4	Adipose (subcutaneous)
ENSG00000198589	LRBA	0.0374252	0.0131843	0.00453074	8	8	8	Adipose (subcutaneous)
ENSG00000219891	ZSCAN12P1	0.0413829	0.0145893	0.00456067	16	16	8	Adipose (subcutaneous)
ENSG00000162836	ACP6	-0.00617691	0.00217793	0.00456622	55	55	44	Adipose (subcutaneous)
ENSG00000257949	TEN1	-0.00728801	0.00256996	0.00457047	20	20	17	Adipose (subcutaneous)
ENSG00000198336	MYL4	0.017017	0.00600152	0.00457617	26	26	20	Adipose (subcutaneous)
ENSG00000170322	NFRKB	0.00848955	0.0029943	0.00457916	36	36	31	Adipose (subcutaneous)
ENSG00000172006	ZNF554	-0.0119131	0.0042025	0.00458578	24	24	16	Adipose (subcutaneous)
ENSG00000250490	CTD-2324F15.2	0.00996229	0.00351465	0.00458976	63	63	52	Adipose (subcutaneous)
ENSG00000226524	RP1-102H19.8	-0.0128996	0.00455135	0.00459346	12	12	12	Adipose (subcutaneous)
ENSG00000250334	LINC00989	-0.00675777	0.00238454	0.0045971	30	30	27	Adipose (subcutaneous)
ENSG00000166946	CCNDBP1	0.0473049	0.0167003	0.00461729	3	3	2	Adipose (subcutaneous)
ENSG00000146007	ZMAT2	-0.0275623	0.00973133	0.00462106	24	24	15	Adipose (subcutaneous)
ENSG00000005379	BZRAP1	0.042598	0.0150484	0.0046442	11	11	9	Adipose (subcutaneous)
ENSG00000168028	RPSA	0.0144971	0.00512514	0.00467468	76	76	62	Adipose (subcutaneous)
ENSG00000241170	RP11-147I3.1	0.00927594	0.00327968	0.00467951	58	58	49	Adipose (subcutaneous)
ENSG00000203668	CHML	0.0118445	0.00418885	0.00468933	56	56	42	Adipose (subcutaneous)
ENSG00000251484	RP5-1065J22.4	-0.0641957	0.0227241	0.00472805	9	9	7	Adipose (subcutaneous)
ENSG00000109016	DHRS7B	-0.0333203	0.0117952	0.0047297	18	18	12	Adipose (subcutaneous)
ENSG00000050628	PTGER3	0.033463	0.0118463	0.00473145	10	10	10	Adipose (subcutaneous)
ENSG00000186150	UBL4B	0.0431403	0.0152746	0.00473829	15	15	12	Adipose (subcutaneous)
ENSG00000109084	TMEM97	0.0126646	0.00448431	0.00473974	14	14	12	Adipose (subcutaneous)
ENSG00000236204	AC092594.1	0.0275234	0.00974614	0.00474237	35	35	35	Adipose (subcutaneous)
ENSG00000183826	BTBD9	-0.0186117	0.0065906	0.00474317	28	28	25	Adipose (subcutaneous)
ENSG00000112964	GHR	0.0200296	0.007094	0.00475097	40	40	16	Adipose (subcutaneous)
ENSG00000116675	DNAJC6	-0.03054	0.0108226	0.00477448	10	10	10	Adipose (subcutaneous)
ENSG00000123607	TTC21B	-0.0170078	0.00602762	0.00477773	33	33	32	Adipose (subcutaneous)
ENSG00000122176	FMOD	-0.0225888	0.00800681	0.00478444	7	7	7	Adipose (subcutaneous)
ENSG00000242086	LINC00969	-0.0152784	0.00541561	0.00478464	37	37	15	Adipose (subcutaneous)
ENSG00000105699	LSR	-0.0088494	0.00313713	0.0047895	16	16	13	Adipose (subcutaneous)
ENSG00000122741	DCAF10	0.030198	0.0107062	0.00479307	4	4	4	Adipose (subcutaneous)
ENSG00000162461	SLC25A34	-0.0144985	0.00514023	0.00479348	10	10	7	Adipose (subcutaneous)
ENSG00000256576	RP13-977J11.2	-0.0105501	0.00374119	0.00480264	11	11	8	Adipose (subcutaneous)
ENSG00000140263	SORD	0.0214542	0.00760888	0.004808	29	29	23	Adipose (subcutaneous)
ENSG00000100225	FBXO7	0.00998461	0.00354297	0.00483014	78	78	68	Adipose (subcutaneous)
ENSG00000175445	LPL	-0.0163779	0.00581269	0.00483807	24	24	22	Adipose (subcutaneous)
ENSG00000120669	SOHLH2	0.00754578	0.00267857	0.004846	79	79	73	Adipose (subcutaneous)
ENSG00000273014	RP11-225B17.2	-0.0288634	0.0102468	0.00485023	43	43	39	Adipose (subcutaneous)
ENSG00000197576	HOXA4	-0.0233246	0.00828652	0.0048813	23	23	18	Adipose (subcutaneous)
ENSG00000266497	RP11-995C19.2	0.105697	0.0375515	0.004882	23	23	9	Adipose (subcutaneous)
ENSG00000162630	B3GALT2	-0.0343443	0.0122059	0.00489682	6	6	4	Adipose (subcutaneous)
ENSG00000234065	MTND4P26	0.0324024	0.0115222	0.0049208	17	17	13	Adipose (subcutaneous)
ENSG00000186472	PCLO	0.021805	0.00775788	0.00494361	24	24	22	Adipose (subcutaneous)
ENSG00000197782	ZNF780A	-0.0102054	0.00363278	0.00496588	31	31	20	Adipose (subcutaneous)
ENSG00000106290	TAF6	-0.0189136	0.00673561	0.00498509	15	15	10	Adipose (subcutaneous)
ENSG00000197279	ZNF165	-0.0196737	0.00700834	0.00499769	8	8	8	Adipose (subcutaneous)
ENSG00000240065	PSMB9	0.115729	0.0412285	0.00500008	21	21	7	Adipose (subcutaneous)
ENSG00000249646	OR7E94P	-0.00947905	0.00338103	0.00505358	12	12	12	Adipose (subcutaneous)
ENSG00000123009	NME2P1	0.0181942	0.00649501	0.0050903	32	32	24	Adipose (subcutaneous)
ENSG00000106348	IMPDH1	0.00873041	0.00311777	0.00510702	5	5	4	Adipose (subcutaneous)
ENSG00000108509	CAMTA2	0.022791	0.00813911	0.00510737	51	51	38	Adipose (subcutaneous)
ENSG00000175538	KCNE3	-0.00902773	0.00322598	0.00513493	12	12	12	Adipose (subcutaneous)
ENSG00000072071	LPHN1	-0.0457793	0.0163662	0.00515498	20	20	12	Adipose (subcutaneous)
ENSG00000073578	SDHA	0.0141803	0.00507171	0.00517471	18	18	8	Adipose (subcutaneous)
ENSG00000113068	PFDN1	0.0171526	0.00613697	0.00519057	7	7	5	Adipose (subcutaneous)
ENSG00000221995	TIAF1	0.0178375	0.00638846	0.0052361	28	28	19	Adipose (subcutaneous)
ENSG00000164323	KIAA1430	0.0238636	0.0085491	0.00524879	24	24	20	Adipose (subcutaneous)
ENSG00000272081	CTD-2376I4.2	0.0149478	0.00535912	0.00528352	27	27	20	Adipose (subcutaneous)
ENSG00000184428	TOP1MT	-0.00992432	0.00355934	0.00529936	22	22	20	Adipose (subcutaneous)
ENSG00000127080	IPPK	0.0334335	0.0119923	0.00530481	16	16	15	Adipose (subcutaneous)
ENSG00000164978	NUDT2	-0.0062555	0.00224534	0.00533633	32	32	26	Adipose (subcutaneous)
ENSG00000106992	AK1	0.0166415	0.00597337	0.00533709	47	47	33	Adipose (subcutaneous)
ENSG00000130517	PGPEP1	0.00898129	0.00322531	0.00535896	44	44	26	Adipose (subcutaneous)
ENSG00000143546	S100A8	-0.0423456	0.0152103	0.00536923	22	22	13	Adipose (subcutaneous)
ENSG00000119737	GPR75	0.0376709	0.0135377	0.00539128	6	6	6	Adipose (subcutaneous)
ENSG00000203797	DDO	0.0150146	0.0053959	0.00539249	17	17	13	Adipose (subcutaneous)
ENSG00000075340	ADD2	0.018385	0.00660937	0.00540809	24	24	23	Adipose (subcutaneous)
ENSG00000161010	C5orf45	-0.0258756	0.00930487	0.00542137	5	5	4	Adipose (subcutaneous)
ENSG00000129625	REEP5	0.0390268	0.0140376	0.00543329	10	10	7	Adipose (subcutaneous)
ENSG00000272537	GS1-166A23.1	-0.0465573	0.0167489	0.0054406	11	11	5	Adipose (subcutaneous)
ENSG00000167910	CYP7A1	0.0225184	0.00810334	0.00545424	22	22	18	Adipose (subcutaneous)
ENSG00000123892	RAB38	-0.0147646	0.00531575	0.00547756	15	15	14	Adipose (subcutaneous)
ENSG00000118707	TGIF2	-0.0222218	0.00800137	0.00548203	24	24	21	Adipose (subcutaneous)
ENSG00000169403	PTAFR	-0.0501656	0.0180926	0.00555923	27	27	16	Adipose (subcutaneous)
ENSG00000223855	AC147651.3	-0.0357282	0.012892	0.00558251	9	9	5	Adipose (subcutaneous)
ENSG00000233558	RP3-486I3.4	0.0519302	0.0187451	0.0056	1	1	1	Adipose (subcutaneous)
ENSG00000156253	RWDD2B	-0.0161666	0.00583676	0.00560925	28	28	25	Adipose (subcutaneous)
ENSG00000175344	CHRNA7	-0.0161528	0.00583238	0.005614	37	37	34	Adipose (subcutaneous)
ENSG00000170430	MGMT	0.00759406	0.00274378	0.00564465	44	44	39	Adipose (subcutaneous)
ENSG00000225639	PGAM1P2	0.0185922	0.00671747	0.00564466	28	28	25	Adipose (subcutaneous)
ENSG00000113658	SMAD5	-0.0185647	0.00670929	0.00565732	20	20	20	Adipose (subcutaneous)
ENSG00000173230	GOLGB1	0.0563278	0.0203587	0.00566156	16	16	14	Adipose (subcutaneous)
ENSG00000123191	ATP7B	0.0149635	0.00541015	0.00567807	34	34	27	Adipose (subcutaneous)
ENSG00000251056	ANKRD20A17P	-0.0361127	0.0130596	0.00568846	21	21	14	Adipose (subcutaneous)
ENSG00000197935	ZNF311	0.129608	0.0468839	0.00570174	58	58	18	Adipose (subcutaneous)
ENSG00000112763	BTN2A1	-0.0101755	0.00368316	0.00573221	36	36	27	Adipose (subcutaneous)
ENSG00000272856	RP11-710E1.2	-0.0201265	0.00728688	0.00574453	20	20	19	Adipose (subcutaneous)
ENSG00000169710	FASN	0.0177905	0.0064415	0.00574729	17	17	15	Adipose (subcutaneous)
ENSG00000242516	LINC00960	-0.0191322	0.0069289	0.00575867	40	40	25	Adipose (subcutaneous)
ENSG00000172572	PDE3A	-0.0184718	0.00669001	0.00576072	26	26	23	Adipose (subcutaneous)
ENSG00000150054	MPP7	-0.0114994	0.00416713	0.00578808	35	35	30	Adipose (subcutaneous)
ENSG00000213402	PTPRCAP	0.00954813	0.00346029	0.00579172	23	23	16	Adipose (subcutaneous)
ENSG00000163743	RCHY1	-0.0114642	0.00415478	0.00579274	22	22	18	Adipose (subcutaneous)
ENSG00000265933	LINC00668	0.0132525	0.00480324	0.00579673	41	41	34	Adipose (subcutaneous)
ENSG00000153064	BANK1	-0.0295623	0.0107199	0.005821	7	7	6	Adipose (subcutaneous)
ENSG00000196209	SIRPB2	0.0122969	0.00445947	0.00582483	26	26	23	Adipose (subcutaneous)
ENSG00000248175	CTC-428G20.3	-0.0240415	0.00871868	0.005825	4	4	3	Adipose (subcutaneous)
ENSG00000119703	ZC2HC1C	0.0334297	0.0121237	0.00582668	12	12	10	Adipose (subcutaneous)
ENSG00000171714	ANO5	0.0105263	0.0038176	0.00582783	17	17	16	Adipose (subcutaneous)
ENSG00000140995	DEF8	-0.0195638	0.00709822	0.00584854	26	26	14	Adipose (subcutaneous)
ENSG00000223473	GS1-124K5.3	-0.0167012	0.00606397	0.00588415	18	18	18	Adipose (subcutaneous)
ENSG00000103266	STUB1	-0.0653095	0.023716	0.00589055	9	9	5	Adipose (subcutaneous)
ENSG00000135541	AHI1	-0.00576189	0.00209326	0.00591251	28	28	27	Adipose (subcutaneous)
ENSG00000187775	DNAH17	-0.0363019	0.0131888	0.00591468	4	4	2	Adipose (subcutaneous)
ENSG00000184451	CCR10	-0.0251038	0.00912641	0.00594715	11	11	6	Adipose (subcutaneous)
ENSG00000260257	RP5-1085F17.3	-0.0139084	0.00505662	0.00594969	45	45	40	Adipose (subcutaneous)
ENSG00000105926	MPP6	-0.0329564	0.0119853	0.00596445	5	5	5	Adipose (subcutaneous)
ENSG00000111671	SPSB2	0.0208543	0.00758722	0.0059848	16	16	9	Adipose (subcutaneous)
ENSG00000261079	RP11-252A24.3	-0.0293224	0.0106724	0.00600531	20	20	16	Adipose (subcutaneous)
ENSG00000062716	VMP1	-0.0401376	0.0146206	0.00604579	8	8	5	Adipose (subcutaneous)
ENSG00000259445	RP11-276M12.1	-0.0210308	0.00766188	0.00605371	10	10	10	Adipose (subcutaneous)
ENSG00000196562	SULF2	0.0415927	0.0151748	0.00612711	5	5	5	Adipose (subcutaneous)
ENSG00000146416	AIG1	0.0220509	0.0080465	0.00613589	22	22	20	Adipose (subcutaneous)
ENSG00000112149	CD83	-0.0171269	0.00625121	0.00614828	22	22	19	Adipose (subcutaneous)
ENSG00000273344	PAXIP1-AS1	0.0107936	0.00394008	0.00615463	89	89	67	Adipose (subcutaneous)
ENSG00000236104	ZBTB22	0.0356854	0.0130269	0.00615572	14	14	9	Adipose (subcutaneous)
ENSG00000251129	RP11-734I18.1	-0.00992465	0.00362379	0.00616731	36	36	36	Adipose (subcutaneous)
ENSG00000197562	RAB40C	-0.0266024	0.0097185	0.00619474	12	12	9	Adipose (subcutaneous)
ENSG00000165244	ZNF367	-0.0215701	0.00788402	0.0062204	50	50	39	Adipose (subcutaneous)
ENSG00000262089	RP11-589P10.5	-0.0189285	0.00692076	0.00623735	22	22	19	Adipose (subcutaneous)
ENSG00000254152	CTD-3107M8.2	-0.0100143	0.0036617	0.00624021	37	37	34	Adipose (subcutaneous)
ENSG00000164338	UTP15	-0.0160762	0.00587834	0.0062415	20	20	16	Adipose (subcutaneous)
ENSG00000238142	RP11-108M9.4	0.0142428	0.00521115	0.00627343	45	45	38	Adipose (subcutaneous)
ENSG00000206113	RP11-503N18.1	0.0207274	0.00758915	0.00631053	31	31	22	Adipose (subcutaneous)
ENSG00000235387	LINC00961	0.0113517	0.00415771	0.00632806	12	12	12	Adipose (subcutaneous)
ENSG00000173821	RNF213	-0.0122787	0.00450008	0.00636141	36	36	26	Adipose (subcutaneous)
ENSG00000260230	FRRS1L	-0.0144204	0.00529016	0.00641263	38	38	34	Adipose (subcutaneous)
ENSG00000166016	ABTB2	-0.0268375	0.00984539	0.00641282	12	12	11	Adipose (subcutaneous)
ENSG00000013275	PSMC4	0.0195195	0.00716314	0.00643035	73	73	60	Adipose (subcutaneous)
ENSG00000110218	PANX1	-0.0177102	0.00650006	0.0064375	29	29	26	Adipose (subcutaneous)
ENSG00000149262	INTS4	0.0122242	0.00448659	0.00643768	63	63	56	Adipose (subcutaneous)
ENSG00000218739	AC007390.5	-0.0228384	0.00838284	0.00644133	23	23	20	Adipose (subcutaneous)
ENSG00000143751	SDE2	0.0585956	0.0215089	0.00644484	10	10	7	Adipose (subcutaneous)
ENSG00000272823	RP11-295M18.6	0.00723585	0.00265614	0.00644588	26	26	18	Adipose (subcutaneous)
ENSG00000167526	RPL13	-0.012932	0.0047482	0.00645818	15	15	14	Adipose (subcutaneous)
ENSG00000158987	RAPGEF6	-0.023879	0.00876803	0.00646106	8	8	7	Adipose (subcutaneous)
ENSG00000266289	RP11-1C8.6	-0.0254883	0.00935917	0.00646239	29	29	26	Adipose (subcutaneous)
ENSG00000103642	LACTB	-0.0092728	0.003405	0.00646351	7	7	7	Adipose (subcutaneous)
ENSG00000272902	RP11-299H21.1	0.0165202	0.00606632	0.00646406	8	8	8	Adipose (subcutaneous)
ENSG00000272541	XXbac-BPGBPG55C20.1	0.0077577	0.00284877	0.0064657	27	27	23	Adipose (subcutaneous)
ENSG00000167178	ISLR2	0.0251495	0.00924245	0.00650673	32	32	22	Adipose (subcutaneous)
ENSG00000219545	RPA3-AS1	0.0120626	0.00443397	0.00651854	37	37	22	Adipose (subcutaneous)
ENSG00000130363	RSPH3	0.0117301	0.00431235	0.00652567	61	61	58	Adipose (subcutaneous)
ENSG00000177868	CCDC23	0.0103402	0.0038031	0.00655024	9	9	7	Adipose (subcutaneous)
ENSG00000119314	PTBP3	0.0356706	0.0131225	0.00656202	9	9	8	Adipose (subcutaneous)
ENSG00000011105	TSPAN9	0.0162578	0.00598289	0.00658021	34	34	25	Adipose (subcutaneous)
ENSG00000268705	CTD-2561J22.6	0.0202092	0.0074375	0.00658358	18	18	13	Adipose (subcutaneous)
ENSG00000082213	C5orf22	0.0166722	0.00613649	0.00658965	14	14	12	Adipose (subcutaneous)
ENSG00000091640	SPAG7	0.0174271	0.00641448	0.0065909	10	10	7	Adipose (subcutaneous)
ENSG00000246067	RAB30-AS1	-0.00862329	0.00317472	0.00660281	20	20	17	Adipose (subcutaneous)
ENSG00000175334	BANF1	-0.0176321	0.00649308	0.00661721	13	13	8	Adipose (subcutaneous)
ENSG00000198959	TGM2	0.00982341	0.00361792	0.00662341	53	53	48	Adipose (subcutaneous)
ENSG00000213015	ZNF580	0.022632	0.00833742	0.00663734	32	32	22	Adipose (subcutaneous)
ENSG00000185527	PDE6G	0.0269733	0.00993852	0.00664733	24	24	23	Adipose (subcutaneous)
ENSG00000215302	CTD-3092A11.1	-0.00761986	0.00280837	0.00666228	35	35	29	Adipose (subcutaneous)
ENSG00000031691	CENPQ	-0.00556427	0.00205135	0.00667802	27	27	24	Adipose (subcutaneous)
ENSG00000079335	CDC14A	-0.0153099	0.00564592	0.00669435	18	18	15	Adipose (subcutaneous)
ENSG00000145029	NICN1	-0.0128085	0.00472467	0.00670855	36	36	29	Adipose (subcutaneous)
ENSG00000177989	ODF3B	0.0146193	0.00539793	0.00676267	15	15	11	Adipose (subcutaneous)
ENSG00000081026	MAGI3	-0.0992527	0.036694	0.00683299	6	6	4	Adipose (subcutaneous)
ENSG00000105968	H2AFV	-0.027589	0.0102002	0.00683552	15	15	10	Adipose (subcutaneous)
ENSG00000205085	FAM71F2	-0.243907	0.0901926	0.00684513	7	7	5	Adipose (subcutaneous)
ENSG00000166912	MTMR10	0.0237147	0.00877013	0.00685052	26	26	22	Adipose (subcutaneous)
ENSG00000173064	HECTD4	-0.0188894	0.00698576	0.00685128	24	24	21	Adipose (subcutaneous)
ENSG00000163872	YEATS2	0.023614	0.00873604	0.00687051	26	26	22	Adipose (subcutaneous)
ENSG00000214765	SEPT7P2	-0.0298976	0.0110635	0.00688489	46	46	34	Adipose (subcutaneous)
ENSG00000133466	C1QTNF6	-0.022916	0.00848068	0.00688947	23	23	20	Adipose (subcutaneous)
ENSG00000171444	MCC	0.0224301	0.00830182	0.00689593	22	22	18	Adipose (subcutaneous)
ENSG00000272282	RP11-222K16.2	-0.0315292	0.0116745	0.00691963	17	17	13	Adipose (subcutaneous)
ENSG00000170381	SEMA3E	0.0151053	0.00559546	0.00694314	12	12	10	Adipose (subcutaneous)
ENSG00000260787	RP11-797A18.4	0.00911169	0.00337698	0.00697199	26	26	21	Adipose (subcutaneous)
ENSG00000182093	WRB	-0.00529722	0.0019646	0.00701082	14	14	14	Adipose (subcutaneous)
ENSG00000070087	PFN2	-0.0129534	0.00480469	0.00701789	24	24	22	Adipose (subcutaneous)
ENSG00000241912	RP11-292E2.2	0.0136386	0.00506501	0.0070874	40	40	37	Adipose (subcutaneous)
ENSG00000160949	TONSL	-0.0135762	0.00504221	0.00709178	8	8	5	Adipose (subcutaneous)
ENSG00000153575	TUBGCP5	-0.0925239	0.0343986	0.00715041	6	6	2	Adipose (subcutaneous)
ENSG00000198933	TBKBP1	0.0193376	0.00719018	0.0071571	8	8	6	Adipose (subcutaneous)
ENSG00000086015	MAST2	0.0235118	0.00874231	0.00715752	23	23	18	Adipose (subcutaneous)
ENSG00000132963	POMP	-0.0233293	0.00867451	0.00715781	18	18	15	Adipose (subcutaneous)
ENSG00000197147	LRRC8B	-0.0143895	0.00535148	0.00716909	38	38	32	Adipose (subcutaneous)
ENSG00000109182	CWH43	0.0403955	0.0150357	0.00721737	2	2	2	Adipose (subcutaneous)
ENSG00000126804	ZBTB1	0.0186402	0.00694012	0.00723434	35	35	31	Adipose (subcutaneous)
ENSG00000173546	CSPG4	-0.03086	0.0114902	0.00723641	7	7	3	Adipose (subcutaneous)
ENSG00000144043	TEX261	0.0259764	0.00967664	0.0072651	12	12	10	Adipose (subcutaneous)
ENSG00000214562	NUTM2D	0.0137834	0.00513581	0.0072794	61	61	52	Adipose (subcutaneous)
ENSG00000205659	LIN52	0.0123394	0.00459844	0.00728825	23	23	20	Adipose (subcutaneous)
ENSG00000142794	NBPF3	0.00680514	0.00253644	0.00729762	28	28	21	Adipose (subcutaneous)
ENSG00000169683	LRRC45	-0.0375752	0.0140062	0.00730193	6	6	4	Adipose (subcutaneous)
ENSG00000165661	QSOX2	-0.0235779	0.00878938	0.00730636	5	5	5	Adipose (subcutaneous)
ENSG00000134265	NAPG	0.00593837	0.00221504	0.00734169	20	20	19	Adipose (subcutaneous)
ENSG00000214376	VSTM5	-0.0186575	0.00696557	0.00739451	36	36	31	Adipose (subcutaneous)
ENSG00000132837	DMGDH	-0.0496977	0.0185549	0.00739702	22	22	20	Adipose (subcutaneous)
ENSG00000071894	CPSF1	-0.00631196	0.0023583	0.00743981	20	20	12	Adipose (subcutaneous)
ENSG00000263207	RP11-26L20.4	0.0120742	0.00451703	0.00751654	82	82	63	Adipose (subcutaneous)
ENSG00000100804	PSMB5	0.0142052	0.00531457	0.00752031	59	59	47	Adipose (subcutaneous)
ENSG00000165731	RET	-0.0214545	0.00803038	0.00754761	14	14	10	Adipose (subcutaneous)
ENSG00000136100	VPS36	0.0177741	0.00665353	0.00755397	5	5	3	Adipose (subcutaneous)
ENSG00000125851	PCSK2	0.0110937	0.00415831	0.00763418	13	13	12	Adipose (subcutaneous)
ENSG00000148735	PLEKHS1	0.0179275	0.00672027	0.00763784	9	9	9	Adipose (subcutaneous)
ENSG00000105656	ELL	-0.0130642	0.00489858	0.00765485	31	31	27	Adipose (subcutaneous)
ENSG00000248610	HSPA8P4	-0.238285	0.0894143	0.0077	2	2	1	Adipose (subcutaneous)
ENSG00000104643	MTMR9	0.0300039	0.0112628	0.00772227	21	21	16	Adipose (subcutaneous)
ENSG00000245468	RP11-367J11.3	-0.0199977	0.0075074	0.00772786	16	16	12	Adipose (subcutaneous)
ENSG00000214078	CPNE1	-0.00506783	0.00190267	0.00773232	46	46	43	Adipose (subcutaneous)
ENSG00000136383	ALPK3	0.0302223	0.0113562	0.00778375	14	14	14	Adipose (subcutaneous)
ENSG00000141577	AZI1	0.00881043	0.00331315	0.00783206	42	42	34	Adipose (subcutaneous)
ENSG00000112041	TULP1	-0.0368155	0.0138532	0.00787116	6	6	5	Adipose (subcutaneous)
ENSG00000048392	RRM2B	-0.0130374	0.00490698	0.00788591	44	44	42	Adipose (subcutaneous)
ENSG00000010626	LRRC23	0.0108465	0.00408324	0.00789937	14	14	10	Adipose (subcutaneous)
ENSG00000109501	WFS1	0.0266427	0.0100306	0.00790367	21	21	21	Adipose (subcutaneous)
ENSG00000108839	ALOX12	-0.0224371	0.00844829	0.00791162	10	10	7	Adipose (subcutaneous)
ENSG00000166278	C2	-0.214193	0.080692	0.00794378	22	22	5	Adipose (subcutaneous)
ENSG00000112309	B3GAT2	-0.0208609	0.00785917	0.00794642	34	34	32	Adipose (subcutaneous)
ENSG00000122696	SLC25A51	0.00858864	0.00323611	0.00795441	28	28	23	Adipose (subcutaneous)
ENSG00000066855	MTFR1	-0.011977	0.00451547	0.00799104	15	15	13	Adipose (subcutaneous)
ENSG00000226251	RP11-15I11.3	-0.00535772	0.00202066	0.00801424	35	35	26	Adipose (subcutaneous)
ENSG00000163106	HPGDS	0.0148988	0.0056251	0.00808201	52	52	47	Adipose (subcutaneous)
ENSG00000176903	PNMA1	-0.0357095	0.0134833	0.00808655	8	8	6	Adipose (subcutaneous)
ENSG00000140459	CYP11A1	0.0341777	0.0129068	0.00809618	4	4	3	Adipose (subcutaneous)
ENSG00000272168	CASC15	0.00957635	0.00361775	0.00811988	35	35	27	Adipose (subcutaneous)
ENSG00000162039	MEIOB	0.0265505	0.0100306	0.00812207	24	24	15	Adipose (subcutaneous)
ENSG00000268117	VN1R84P	-0.00594913	0.00224788	0.0081318	23	23	18	Adipose (subcutaneous)
ENSG00000204316	MRPL38	-0.0192707	0.00728439	0.0081574	15	15	12	Adipose (subcutaneous)
ENSG00000082258	CCNT2	-0.00906147	0.00342552	0.00816231	69	69	64	Adipose (subcutaneous)
ENSG00000143786	CNIH3	-0.0112805	0.00426595	0.00818599	65	65	57	Adipose (subcutaneous)
ENSG00000184983	NDUFA6	0.00503793	0.00190601	0.00821301	25	25	22	Adipose (subcutaneous)
[truncated: 257,263+ more rows]

## Sheet: Supplemental Table 6
Supplementary Table S6: Significant Associations with Adult BMI Across All Tissues
[truncated: 8,835 more rows]

[truncated: 3 more sheets: Supplemental Table 7, Supplemental Table 8, Supplemental Table 9]
